# Supplementary material for: Markers of epidemiological success of methicillin-resistant Staphylococcus aureus isolates in European populations
Source: Clin Microbiol Infect. 2023 Sep;29(9):1166–73. doi: 10.1016/j.cmi.2023.05.015 (PMC10775016; doi:10.1016/j.cmi.2023.05.015)
Supplement: Multimedia component 3 [file mmc3.xlsx]

## Sheet: Key for sheet
	Key for sheets in this file
	FR = France
	NL = The Netherlands
	UK = United Kingdom
	BC = blood culture
	FT UL = foot ulcer
	L UL = leg ulcer
	L EYE = left eye
	R EYE = right eye
	U = unknown
	WS = wound swab
	P = present
	A = absent
	red = resistant
	green = susceptible
	res. markers = resistance markers

## Sheet: Supplementary Table 1
Supplementary Table 1: Phenotypic antimicrobial resistance characterisation (AMR) of MACOTRA isolate collection and genotypic profile of AMR gene and virulence gene carriage
											Amp		Fox (10)	Fox (30)		Cip	Chlor		Clind	Ery					FusA			Gent	Tob					Lin	Mup		Rif	Tet			Trim					Virulence Factors --
Given ID	thd	Macotra ID	Isolate number of consortium member	successful unsuccessful	Country	City	Year	Site	Lineage	mecA PCR	<18; ≥18	PC1- blaZ	<18; ≥18	<22; ≥22	mecA	<21; ≥21	<18; ≥18	cat	<19; ≥22	<18; ≥21	ermA	ermB	ermC	msrA	<24; ≥24	fusB	fusC	<18; ≥18	<18; ≥18	AAC-6-Ie-APH-2-Ia	ANT-4-Ib	APH-3-IIIa	aad-6	<21; ≥24	<31; ≥34	mupA	<23; ≥26	<19; ≥22	tetK	tetM	<14; ≥17	dfrC	dfrG	dfrK		adsA	aur	cap8A	cap8B
MAC001	0.0003112	11089	A33	unsuccessful	UK	London	2006	U	CC1	mecA	6	A	6	15	P	26	32	A	30	32	A	A	A	A	14	A	P	28	24	A	A	A	A	32	40	A	34	30	A	A	19	A	A	A		P	P	P	P
MAC002	0.00173539	11090	AG5	successful	UK	London	2015	BC	CC22	mecA	6	P	8	20	P	17	27	A	26	6	A	A	P	A	26	A	A	18	17	P	P	A	A	24	34	A	26	30	A	A	6	P	A	A		P	P	P	P
MAC003	0.0009594	11091	E44	unsuccessful	UK	London	2009	Nose	CC5	mecA	6	P	6	15	P	18	22	A	28	6	A	A	A	A	24	A	A	22	26	A	A	A	A	22	36	A	32	28	A	A	24	A	A	A		P	P	P	P
MAC004	0.000643678	11092	AG12	unsuccessful	UK	London	2016	BC	CC5	mecA	6	P	6	14	P	23	31	A	24	14	P	A	A	A	30	A	A	26	25	A	A	A	A	30	36	A	30	32	A	A	28	A	A	A		P	P	P	P
MAC005	0.000669929	11093	AG14	unsuccessful	UK	London	2015	BC	CC5	mecA	6	P	6	17	P	28	24	A	24	22	A	A	A	A	13	A	P	24	22	A	A	A	A	24	34	A	32	28	A	A	24	A	A	A		P	P	P	P
MAC006	7.51352e-05	11094	A21	unsuccessful	UK	London	2006	U	CC45	mecA	6	P	16	30	P	11	24	A	26	6	A	A	P	A	28	A	A	6	6	A	A	A	A	28	34	A	32	6	A	A	6	A	A	A		P	P	P	P
MAC008	7.91914e-05	11096	B46	unsuccessful	UK	London	2008	BC	CC45	Negative	10	P	16	27	A	30	27	A	24	10	P	A	A	A	30	A	A	24	25	A	A	A	A	26	36	A	32	30	A	A	24	A	A	A		P	P	P	P
MAC010	0.000907742	11098	B28	unsuccessful	UK	London	2008	U	CC8	mecA	6	P	6	17	P	28	26	A	28	28	A	A	A	A	28	A	A	24	26	A	A	A	A	24	34	A	26	34	A	A	25	A	A	A		P	P	P	P
MAC011	0.000305322	11099	E21	unsuccessful	UK	London	2009	R eye	CC1	mecA	6	P	6	17	P	30	26	A	30	26	A	A	A	A	13	A	P	25	26	A	A	A	A	26	34	A	28	30	A	A	22	A	A	A		P	P	P	P
MAC012	0.000861356	11100	E49	unsuccessful	UK	London	2009	WS	CC8	mecA	6	P	6	21	P	16	28	A	28	12	A	A	A	P	30	A	A	26	26	A	A	P	P	28	36	A	32	34	A	A	27	A	A	A		P	P	P	P
MAC013	0.000297785	11101	AG2	unsuccessful	UK	London	2014	BC	CC8	mecA	12	P	14	23	P	26	28	A	26	28	A	A	A	A	28	A	A	24	26	A	A	A	A	28	40	A	36	14	P	A	6	A	P	A		P	P	P	P
MAC014	0.00027254	11102	AG4	unsuccessful	UK	London	2015	BC	CC8	mecA	15	A	14	21	P	32	28	A	24	6	A	A	P	A	30	A	A	15	14	P	A	A	A	28	40	A	32	10	P	A	6	A	P	A		P	P	P	P
MAC015	0.00164191	11103	B9	successful	UK	London	2008	U	CC30	mecA	6	P	6	6	P	6	26	A	6	6	P	A	A	A	26	A	A	26	6	A	P	A	A	24	34	A	32	34	A	A	6	A	A	A		P	P	P	P
MAC016	0.00164465	11104	E30	successful	UK	London	2009	Abscess	CC30	mecA	6	P	6	6	P	8	24	A	6	6	P	A	A	A	28	A	A	25	6	A	P	A	A	24	34	A	28	28	A	A	6	A	A	A		P	P	P	P
MAC017	0.00177779	11105	J226	successful	UK	London	2003	BC	CC30	mecA	6	P	6	8	P	6	26	A	6	6	P	A	P	A	30	A	A	10	10	P	A	A	A	26	10	P	34	30	A	A	6	P	A	A		P	P	P	P
MAC018	0.00169995	11106	E58	successful	UK	London	2009	BC	CC30	mecA	6	P	6	6	P	6	32	A	6	6	P	A	A	A	36	A	A	24	26	A	A	A	A	24	32	A	6	35	A	A	21	A	A	A		P	P	P	P
MAC019	0.00158932	11107	A4	unsuccessful	UK	London	2006	U	CC30	mecA	6	P	6	6	P	6	24	A	6	6	P	A	P	A	22	A	A	6	6	P	A	A	A	26	6	P	28	30	A	A	6	P	A	A		P	P	P	P
MAC020	0.00184419	11108	B45	successful	UK	London	2008	BC	CC30	mecA	6	P	6	6	P	6	25	A	8	6	P	A	P	A	31	A	A	6	6	P	A	A	A	26	6	P	32	34	A	A	6	P	A	A		P	P	P	P
MAC021	0.00188595	11109	B18	successful	UK	London	2008	U	CC30	mecA	6	P	6	6	P	6	21	A	6	6	P	A	P	A	21	A	A	8	11	P	A	A	A	24	6	P	36	30	A	A	6	P	A	A		P	P	P	P
MAC022	0.00180333	11110	E28	successful	UK	London	2009	Penile	CC30	mecA	6	P	8	8	P	8	22	A	8	8	P	A	P	A	28	A	A	10	10	P	A	A	A	24	10	P	36	30	A	A	6	P	A	A		P	P	P	P
MAC023	0.00184419	11111	A24	successful	UK	London	2006	U	CC30	mecA	6	P	6	6	P	6	28	A	6	6	P	A	A	A	27	A	A	22	26	A	A	A	A	24	26	A	32	30	A	A	24	A	A	A		P	P	P	P
MAC024	0.00164848	11112	B3	unsuccessful	UK	London	2008	U	CC30	mecA	6	P	6	6	P	6	24	A	28	6	P	A	A	A	26	A	A	23	6	A	P	A	A	26	26	A	30	30	A	A	22	A	A	A		P	P	P	P
MAC025	0.00175731	11113	A22	successful	UK	London	2006	U	CC30	mecA	6	P	6	6	P	6	26	A	6	6	P	A	A	A	30	A	A	22	6	A	P	A	A	26	34	A	30	32	A	A	24	A	A	A		P	P	P	P
MAC026	0.00150269	11114	E11	unsuccessful	UK	London	2009	SPutum	CC30	mecA	6	P	6	6	P	6	28	A	6	6	P	A	A	A	32	A	A	24	8	A	P	A	A	28	34	A	36	30	A	A	26	A	A	A		P	P	P	P
MAC027	0.00168843	11115	J206	unsuccessful	UK	London	2003	BC	CC30	mecA	6	P	6	6	P	6	26	A	6	6	P	A	A	A	32	A	A	26	6	A	P	A	A	26	36	A	34	30	A	A	24	A	A	A		P	P	P	P
MAC028	0.0015457	11116	A12	unsuccessful	UK	London	2006	U	CC30	mecA	6	P	6	6	P	6	25	A	6	6	P	A	A	A	34	A	A	24	6	A	P	A	A	30	34	A	42	32	A	A	24	A	A	A		P	P	P	P
MAC029	0.00165123	11117	A32	unsuccessful	UK	London	2006	U	CC30	mecA	6	P	6	6	P	8	26	A	6	6	P	A	A	A	32	A	A	23	6	A	P	A	A	28	36	A	34	32	A	A	25	A	A	A		P	P	P	P
MAC030	0.00172689	11118	A44	unsuccessful	UK	London	2006	U	CC30	mecA	6	P	6	6	P	6	26	A	25	8	P	A	A	A	31	A	A	25	6	A	P	A	A	24	36	A	32	28	A	A	24	A	A	A		P	P	P	P
MAC031	0.00154112	11119	J202	unsuccessful	UK	London	2003	BC	CC30	mecA	6	P	6	6	P	12	29	A	6	6	P	A	A	A	34	A	A	6	6	P	P	A	A	28	40	A	42	36	A	A	6	P	A	A		P	P	P	P
MAC032	0.00147265	11120	J228	successful	UK	London	2003	BC	CC30	mecA	6	P	6	10	P	6	28	A	27	8	P	A	A	A	14	A	A	12	6	P	P	A	A	28	36	A	34	32	A	A	6	P	A	A		P	P	P	P
MAC034	0.00496612	11122	B19	unsuccessful	UK	London	2008	U	CC22	mecA	6	P	6	17	P	6	28	A	22	6	A	A	P	A	24	A	A	25	25	A	A	A	A	24	30	A	30	28	A	A	25	A	A	A		P	P	P	P
MAC035	0.00452989	11123	A18	unsuccessful	UK	London	2006	U	CC22	mecA	6	P	6	16	P	15	26	A	24	25	A	A	A	A	28	A	A	23	25	A	A	A	A	25	34	A	28	26	A	A	24	A	A	A		P	P	P	P
MAC036	0.00422586	11124	B4	unsuccessful	UK	London	2008	U	CC22	mecA	6	P	6	14	P	14	26	A	22	22	A	A	A	A	28	A	A	24	24	A	A	A	A	24	34	A	28	26	A	A	6	A	A	A		P	P	P	P
MAC037	0.00539291	11125	J214	unsuccessful	UK	London	2003	BC	CC22	mecA	6	P	6	14	P	6	26	A	26	6	A	A	P	A	24	A	A	23	26	A	A	A	A	24	34	A	32	28	A	A	25	A	A	A		P	P	P	P
MAC038	0.00513411	11126	E38	successful	UK	London	2009	WS	CC22	mecA	6	P	6	19	P	6	28	A	30	6	A	A	P	A	28	A	A	28	28	A	A	A	A	30	36	A	32	30	A	A	28	A	A	A		P	P	P	P
MAC039	0.00501812	11127	E34	successful	UK	London	2009	L UL	CC22	mecA	6	P	6	16	P	6	27	A	28	6	A	A	P	A	30	A	A	28	28	A	A	A	A	28	36	A	32	32	A	A	28	A	A	A		P	P	P	P
MAC040	0.00513411	11128	B20	successful	UK	London	2008	U	CC22	mecA	6	P	6	16	P	6	25	A	24	6	A	A	P	A	26	A	A	25	26	A	A	A	A	26	34	A	28	28	A	A	26	A	A	A		P	P	P	P
MAC041	0.00470561	11129	E29	unsuccessful	UK	London	2009	L EYE	CC22	mecA	6	P	6	16	P	6	27	A	25	6	A	A	P	A	15	A	A	25	26	A	A	A	A	26	36	A	26	32	A	A	28	A	A	A		P	P	P	P
MAC042	0.00496832	11130	J208	unsuccessful	UK	London	2003	BC	CC22	mecA	6	P	6	21	P	6	28	A	30	6	A	A	P	A	28	A	A	27	28	A	A	A	A	26	34	A	32	30	A	A	28	A	A	A		P	P	P	P
MAC043	0.00462548	11131	A43	successful	UK	London	2006	U	CC22	mecA	6	P	6	14	P	6	30	A	24	26	A	A	P	A	30	A	A	26	27	A	A	A	A	26	34	A	30	28	A	A	26	A	A	A		P	P	P	P
MAC044	0.00432929	11132	E56	successful	UK	London	2009	BC	CC22	mecA	6	P	6	21	P	6	38	A	30	6	A	A	P	A	28	A	A	26	27	A	A	A	A	30	34	A	32	32	A	A	28	A	A	A		P	P	P	P
MAC045	0.00432929	11133	E18	successful	UK	London	2009	SPutum	CC22	mecA	6	P	6	18	P	6	28	A	22	6	A	A	P	A	32	A	A	24	22	A	A	A	A	26	34	A	30	28	A	A	25	A	A	A		P	P	P	P
MAC046	0.00486092	11134	E2	successful	UK	London	2009	WS	CC22	mecA	12	P	6	21	P	6	28	A	26	28	A	A	A	A	31	A	A	6	20	P	A	A	A	26	34	A	32	34	A	A	28	A	A	A		P	P	P	P
MAC047	0.00486092	11135	E35	successful	UK	London	2009	FT UL	CC22	mecA	10	P	11	20	P	6	26	A	26	24	A	A	A	A	28	A	A	6	19	P	A	A	A	26	34	A	30	30	A	A	26	A	A	A		P	P	P	P
MAC048	0.00467772	11136	E14	successful	UK	London	2009	WS	CC22	mecA	6	P	6	19	P	6	25	A	26	6	A	A	P	A	26	A	A	6	11	P	A	A	A	27	36	A	32	30	A	A	28	A	A	A		P	P	P	P
MAC049	0.00467772	11137	E52	successful	UK	London	2009	WS	CC22	mecA	6	P	6	6	P	6	26	A	22	6	A	A	P	A	26	A	A	10	13	P	A	A	A	26	34	A	32	30	A	A	25	A	A	A		P	P	P	P
MAC050	0.00463603	11138	B17	successful	UK	London	2008	U	CC22	mecA	6	P	10	18	P	6	25	A	26	26	A	A	A	A	30	A	A	16	18	P	A	A	A	23	32	A	32	30	A	A	26	A	A	A		P	P	P	P
MAC051	0.00544508	11139	J223	unsuccessful	UK	London	2003	BC	CC22	mecA	6	P	6	16	P	6	25	A	28	26	A	A	A	A	24	A	A	22	23	A	A	A	A	25	32	A	26	30	A	A	22	A	A	A		P	P	P	P
MAC052	0.00449099	11140	E55	unsuccessful	UK	London	2009	BC	CC22	mecA	6	P	6	22	P	6	30	A	32	6	A	A	P	A	16	A	A	28	32	A	A	A	A	30	44	A	40	38	A	A	30	A	A	A		P	P	P	P
MAC053	0.00508496	11141	B25	successful	UK	London	2008	U	CC22	mecA	6	P	6	14	P	6	26	A	25	6	A	A	P	A	24	A	A	21	23	A	A	A	A	24	28	A	28	24	A	A	21	A	A	A		P	P	P	P
MAC054	0.00508496	11142	B31	successful	UK	London	2008	U	CC22	mecA	6	P	6	13	P	6	25	A	24	6	A	A	P	A	24	A	A	22	24	A	A	A	A	24	32	A	28	26	A	A	23	A	A	A		P	P	P	P
MAC055	0.00451892	11143	A16	unsuccessful	UK	London	2006	U	CC22	mecA	6	P	6	12	P	6	24	A	25	6	A	A	P	A	25	A	A	24	27	A	A	A	A	26	32	A	30	30	A	A	23	A	A	A		P	P	P	P
MAC056	0.00420978	11144	E45	unsuccessful	UK	London	2009	THUMB	CC22	mecA	6	P	6	19	P	6	26	A	26	8	A	A	P	A	28	A	A	26	26	A	A	A	A	26	38	A	32	30	P	A	12	A	A	A		P	P	P	P
MAC057	0.00484955	11145	B40	successful	UK	London	2008	U	CC22	mecA	6	P	6	13	P	6	21	A	24	6	A	A	P	A	25	A	A	23	24	A	A	A	A	25	34	A	30	30	A	A	23	A	A	A		P	P	P	P
MAC058	0.00494219	11146	B12	successful	UK	London	2008	U	CC22	mecA	6	P	6	12	P	6	25	A	24	23	A	A	A	A	24	A	A	21	23	A	A	A	A	24	36	A	30	26	A	A	22	A	A	A		P	P	P	P
MAC059	0.00529347	11147	J229	successful	UK	London	2003	BC	CC22	mecA	6	P	6	15	P	6	30	A	22	6	A	A	P	A	28	A	A	27	26	A	A	A	A	30	38	A	34	36	A	A	28	A	A	A		P	P	P	P
MAC060	0.00463886	11148	E47	unsuccessful	UK	London	2009	WS	CC22	mecA	6	P	6	12	P	6	23	A	26	24	A	A	A	A	10	A	A	23	21	A	A	A	A	24	34	A	28	23	A	A	21	A	A	A		P	P	P	P
MAC061	0.00487531	11149	E39	unsuccessful	UK	London	2009	Peg Site	CC22	mecA	6	P	6	17	P	13	26	A	24	6	A	A	P	A	26	A	A	24	24	A	A	A	A	24	34	A	26	28	A	A	26	A	A	A		P	P	P	P
MAC062	0.00441641	11150	B34	unsuccessful	UK	London	2008	U	CC22	mecA	6	P	6	16	P	16	24	A	26	6	A	A	P	A	26	A	A	26	26	A	A	A	A	28	34	A	30	26	A	A	25	A	A	A		P	P	P	P
MAC063	0.00490057	11151	A37	unsuccessful	UK	London	2006	U	CC22	mecA	6	P	10	15	P	6	24	A	26	10	A	A	P	A	30	A	A	24	26	A	A	A	A	27	36	A	32	26	A	A	26	A	A	A		P	P	P	P
MAC064	0.00500671	11152	A34	unsuccessful	UK	London	2006	U	CC22	mecA	6	P	6	14	P	6	25	A	26	9	A	A	P	A	28	A	A	24	24	A	A	A	A	25	32	A	29	26	A	A	6	P	A	A		P	P	P	P
MAC065	0.00502935	11153	A7	unsuccessful	UK	London	2006	U	CC22	mecA	6	P	6	14	P	6	24	A	23	6	A	A	P	A	26	A	A	25	25	A	A	A	A	24	34	A	30	28	A	A	10	A	A	A		P	P	P	P
MAC066	0.00441802	11154	E3	unsuccessful	UK	London	2009	Peg Site	CC22	mecA	6	P	6	14	P	6	24	A	24	6	A	A	P	A	25	A	A	24	24	A	A	A	A	26	36	A	28	28	A	A	24	A	A	A		P	P	P	P
MAC067	0.00495397	11155	A31	unsuccessful	UK	London	2006	U	CC22	mecA	10	P	13	20	P	6	24	A	26	6	A	A	P	A	26	A	A	22	26	A	A	A	A	26	34	A	30	32	A	A	26	A	A	A		P	P	P	P
MAC068	0.00463198	11156	E13	successful	UK	London	2009	WS	CC22	mecA	6	P	6	17	P	8	25	A	24	6	A	A	P	A	24	A	A	25	26	A	A	A	A	26	34	A	30	30	A	A	27	A	A	A		P	P	P	P
MAC069	0.00514313	11157	J210	unsuccessful	UK	London	2003	BC	CC22	mecA	6	P	6	14	P	6	24	A	24	6	A	A	P	A	26	A	A	22	26	A	A	A	A	26	34	A	30	32	A	A	27	A	A	A		P	P	P	P
MAC070	0.00508221	11158	B27	unsuccessful	UK	London	2008	U	CC22	mecA	6	P	6	15	P	6	26	A	24	6	A	A	P	A	26	A	A	22	26	A	A	A	A	25	26	A	30	30	A	A	15	A	A	A		P	P	P	P
MAC071	0.00442716	11159	E20	unsuccessful	UK	London	2009	Sacrum	CC22	mecA	6	P	6	21	P	6	34	A	32	36	A	A	A	A	38	A	A	28	28	A	A	A	A	28	40	A	40	38	A	A	28	A	A	A		P	P	P	P
MAC072	0.00475583	11160	AG18	successful	UK	London	2013	BC	CC22	mecA	6	A	6	12	P	6	25	A	30	6	A	A	P	A	26	A	A	6	10	A	A	A	A	25	32	A	32	32	A	A	27	A	A	A		P	P	P	P
MAC073	0.00475364	11161	AG20	unsuccessful	UK	London	2013	BC	CC22	mecA	6	P	6	16	P	6	26	A	26	6	A	A	P	A	10	A	A	21	22	A	A	A	A	26	34	A	30	13	P	A	26	A	A	A		P	P	P	P
MAC074	0.00497432	11162	AG3	unsuccessful	UK	London	2014	BC	CC22	mecA	6	P	6	14	P	16	26	A	22	6	A	A	P	A	30	A	A	24	26	A	A	A	A	25	36	A	30	30	A	A	25	A	A	A		P	P	P	P
MAC076	0.00418778	11164	AG9	unsuccessful	UK	London	2015	BC	CC22	mecA	6	P	6	17	P	6	26	A	6	6	A	A	P	A	28	A	A	26	26	A	A	A	A	26	32	A	30	30	A	A	6	A	A	A		P	P	P	P
MAC078	0.00508014	11166	AG11	successful	UK	London	2015	BC	CC22	mecA	6	P	6	19	P	6	29	A	30	6	A	A	P	A	28	A	A	6	11	P	A	A	A	28	34	A	32	32	A	A	28	A	A	A		P	P	P	P
MAC079	0.00475583	11167	AG17	successful	UK	London	2015	BC	CC22	mecA	6	A	6	12	P	6	26	A	24	6	A	A	P	A	28	A	A	6	10	A	A	A	A	27	34	A	34	30	A	A	29	A	A	A		P	P	P	P
MAC080	0.00415318	11168	AG19	unsuccessful	UK	London	2015	BC	CC22	mecA	6	P	6	19	P	17	27	A	30	32	A	A	A	A	30	A	A	24	22	A	A	A	A	26	38	A	32	38	A	A	27	A	A	A		P	P	P	P
MAC082	0.00395627	11170	AG1	unsuccessful	UK	London	2016	BC	CC22	mecA	6	P	6	17	P	15	28	A	26	28	A	A	A	A	28	A	A	26	26	A	A	A	A	24	36	A	28	30	A	A	26	A	A	A		P	P	P	P
MAC083	0.00394988	11171	AG6	unsuccessful	UK	London	2016	BC	CC22	mecA	13	P	17	26	A	6	27	A	28	27	A	A	A	A	30	A	A	25	26	A	A	A	A	26	34	A	28	28	A	A	27	A	A	A		P	P	P	P
MAC084	0.0049677	11172	AG7	successful	UK	London	2016	BC	CC22	mecA	6	A	6	14	P	6	26	A	24	6	A	A	P	A	24	A	A	18	18	P	A	A	A	25	32	A	32	30	A	A	27	A	A	A		P	P	P	P
MAC085	0.00371874	11173	AG8	unsuccessful	UK	London	2016	BC	CC22	mecA	6	P	6	12	P	6	26	A	30	6	A	A	P	A	26	A	A	25	24	A	A	A	A	25	34	A	32	28	A	A	26	A	A	A		P	P	P	P
MAC086	0.00169708	11174	AG13	successful	UK	London	2016	BC	CC22	mecA	6	P	9	19	P	16	26	A	24	6	A	A	P	A	26	A	A	18	16	P	P	A	A	25	38	A	32	30	A	A	6	P	A	A		P	P	P	P
MAC087	0.000408902	11175	AG16	unsuccessful	UK	London	2016	BC	CC1	mecA	6	P	6	18	P	28	25	A	26	6	A	A	P	A	12	A	A	23	21	A	A	P	P	27	34	A	26	12	P	A	22	A	A	A		P	P	P	P
MAC088	7.26826e-05	11176	ST20141343	unsuccessful	FR	Unknown	2014	u	CC45	mecA	24	A	10	20	P	36	26	A	24	28	A	A	A	A	30	A	A	26	28	A	A	A	A	26	36	A	32	34	A	A	26	A	A	A		P	P	P	P
MAC089	0.000128175	11177	ST20152115-015195111901	unsuccessful	FR	Unknown	2015	Blood	CC45	mecA	11	P	14	21	P	32	28	A	26	28	A	A	A	A	30	A	A	28	28	A	A	A	A	26	34	A	32	32	A	A	29	A	A	A		P	P	P	P
MAC090	8.72594e-05	11178	ST20171138-017108997801	unsuccessful	FR	Unknown	2017	Skin	CC45	mecA	6	P	10	19		32	28	A	26	28	A	A	A	A	30	A	A	28	28	A	A	A	A	26	34	A	32	32	A	A	29	A	A	A		P	P	P	P
MAC091	0.000434586	11179	ST20141853	unsuccessful	FR	Unknown	2014	u	CC80	mecA	10	P	11	20	P	34	26	A	28	6	A	A	P	A	15	A	A	24	23	A	A	P	P	26	34	A	34	18	P	A	25	A	A	A		P	P	P	P
MAC092	0.000420863	11180	ST20141327	unsuccessful	FR	Unknown	2014	u	CC80	mecA	8	P	8	19	P	15	28	A	28	28	A	A	A	A	15	P	A	24	24	A	A	P	P	25	36	A	34	32	A	A	25	A	A	A		P	P	P	P
MAC093	0.000336163	11181	ST20161846-016203566101	unsuccessful	FR	Unknown	2016	skin	CC80	mecA	8	P	8	20	P	36	26	A	28	28	A	A	A	A	14	P	A	24	25	A	A	P	P	32	36	A	34	19	P	A	26	A	A	A		P	P	P	P
MAC094	0.000462424	11182	ST20141635	unsuccessful	FR	Unknown	2014	u	CC80	mecA	8	P	10	20	P	34	34	A	28	6	A	A	P	A	20	P	A	24	26	A	A	P	P	26	36	A	32	18	P	A	25	A	A	A		P	P	P	P
MAC095	0.000423512	11183	ST20160616-016075469501	unsuccessful	FR	Unknown	2016	u	CC80	mecA	8	A	8	18	P	30	26	A	26	6	A	A	P	A	20	P	A	26	24	A	A	P	P	26	36	A	34	18	P	A	25	A	A	A		P	P	P	P
MAC096	0.000415278	11184	ST20141614	unsuccessful	FR	Unknown	2014	u	CC80	mecA	8	P	8	18	P	28	28	A	26	32	A	A	A	A	15	P	A	26	26	A	A	P	P	26	34	A	34	19	P	A	26	A	A	A		P	P	P	P
MAC097	0.000830828	11191	ST20150062-015008329901	unsuccessful	FR	Unknown	2015	u	CC8	mecA	6	P	8	16	P	19	28	A	32	32	A	A	A	A	26	A	A	27	28	A	A	A	A	28	40	A	36	34	A	A	28	A	A	A		P	P	P	P
MAC098	0.000867215	11192	ST20161796-016198460101	unsuccessful	FR	Unknown	2016	u	CC8	mecA	10	P	6	20	P	26	28	A	28	26	A	A	A	A	27	A	A	24	25	A	A	A	A	25	34	A	34	32	A	A	26	A	A	A		P	P	P	P
MAC099	0.000892599	11193	ST20160095-016014085401	unsuccessful	FR	Unknown	2016	u	CC8	mecA	6	P	6	18	P	22	30	A	6	6	A	A	P	P	34	A	A	26	25	A	A	P	P	26	34	A	32	32	A	A	25	A	A	A		P	P	P	P
MAC100	0.000809116	11194	ST20161803-016199434201	unsuccessful	FR	Unknown	2016	u	CC8	mecA	6	P	6	19	P	16	27	A	30	12	A	A	A	P	30	A	A	25	24	A	A	P	P	26	34	A	32	30	A	A	24	A	A	A		P	P	P	P
MAC101	0.000795175	11195	ST20161447-016164921501	unsuccessful	FR	Unknown	2016	u	CC8	mecA	6	P	8	19	P	16	28	A	26	11	A	A	A	P	29	A	A	24	24	A	A	P	P	26	34	A	32	14	P	A	25	A	A	A		P	P	P	P
MAC102	0.000862651	11196	ST20141242	unsuccessful	FR	Unknown	2014	u	CC8	mecA	8	P	8	18	P	28	28	A	28	30	A	A	A	A	30	A	A	25	26	A	A	A	A	28	36	A	32	32	A	A	25	A	A	A		P	P	P	P
MAC103	0.00017727	11203	ST20160281-016036382301	unsuccessful	FR	La Roche Sur Yon	2016	Swab from throat and/or nose and/or Perineum	CC1	mecA	8	P	8	18.5	A	19	11	A	24	6	A	A	P	A	30	A	A	23	25	A	A	A	A	26	36	A	20	13	P	A	6	A	A	A		P	P	P	P
MAC104	0.000158062	11204	ST20161952-016215517201	unsuccessful	FR	PaPeete	2016	u	CC1	mecA	10	P	11	19	P	30	28	A	28	10	A	A	P	A	12	A	A	24	26	A	A	A	A	31	38	A	34	11	A	P	6	P	A	A		P	P	P	P
MAC105	0.000377744	11237	ST20161467-016166569701	successful	FR	Valenciennes	2016	Blood	CC1	mecA	8	P	8	20	P	28	32	A	26	10	A	A	A	A	30	A	A	25	26	A	A	P	P	28	36	A	34	14	A	A	24	A	A	A		P	P	P	P
MAC106	0.000447743	11238	ST20170205-017019204301	successful	FR	Mulhouse	2017	u	CC1	mecA	6	P	6	19	P	30	30	A	28	11	A	A	P	A	32	A	A	26	26	A	A	A	P	30	36	A	34	30	A	A	25	A	A	A		P	P	P	P
MAC107	0.00413839	11205	ST20150431-015047180301	unsuccessful	FR	Mende	2015	skin	CC22	mecA	6	P	6	16	P	6	25	A	6	6	A	A	A	A	30	A	A	26	27	A	A	A	A	27	36	A	27	30	A	A	25	A	A	A		P	P	P	P
MAC108	0.00140473	11206	ST20150471-015052374101	unsuccessful	FR	Bron	2015	U	CC22	mecA	6	A	6	17.5	P	30	26	A	24	30	A	A	A	A	28	A	A	24	26	A	A	A	A	28	36	A	14	28	A	A	26	A	A	A		P	P	P	P
MAC109	0.00377589	11239	ST20170031-017004461301	successful	FR	Moulins	2017	Blood	CC22	mecA	6	A	11	18	P	6	24	A	26	24	A	A	A	A	27	A	A	24	26	A	A	A	A	27	34	A	28	28	A	A	25	A	A	A		P	P	P	P
MAC110	0.00137988	11240	ST20170229-017021833001	successful	FR	Nancy	2017	Blood	CC22	mecA	6	A	6	16	P	32	26	A	28	28	A	A	A	A	30	A	A	26	26	A	A	A	A	28	34	A	32	30	A	A	25	A	A	A		P	P	P	P
MAC111	0.000450127	11210	ST20160822-016098648001	unsuccessful	FR	Annonay	2016	skin	CC5	mecA	6	P	6	8	P	6	28	A	6	6	A	A	A	A	28	A	A	6	6	P	P	P	A	28	34	P	32	32	A	A	25	A	A	A		P	P	P	P
MAC112	0.000783779	11211	ST20160667-016082371801	unsuccessful	FR	Mordelles	2016	u	CC5	mecA	6	P	10	20	P	30	25	A	28	30	A	A	A	A	12	A	P	25	13	A	P	A	A	28	36	A	30	32	A	A	23	A	A	A		P	P	P	P
MAC113	0.000746693	11212	ST20161635-016181907101	unsuccessful	FR	Grenoble	2016	u	CC5	mecA	25	A	6	18	P	6	30	A	28	28	A	A	A	A	30	A	A	23	11	A	P	A	A	27	40	A	34	36	A	A	25	A	A	A		P	P	P	P
MAC114	0.000688071	11213	ST20152470-015224124301	unsuccessful	FR	Nancy	2015	u	CC5	mecA	24	A	12	20	P	28	10	A	30	28	A	A	A	A	28	A	A	24	24	A	A	A	A	27	32	A	14	8	P	P	23	A	A	A		P	P	P	P
MAC115	0.000706642	11244	ST20160869-016106535201	successful	FR	Nice	2016	skin	CC5	mecA	12	P	10	19	P	28	24	A	28	26	A	A	A	A	14	A	P	24	13	A	P	A	A	26	36	A	34	34	A	A	26	A	A	A		P	P	P	P
MAC116	0.000837027	11245	ST20151098-015113178801	successful	FR	La Rochelle	2015	skin	CC5	mecA	11	P	8	19	P	28	28	A	28	8	A	A	P	A	14	A	A	25	13	A	P	A	A	28	36	A	34	32	A	A	25	A	A	A		P	P	P	P
MAC117	0.000790096	11246	ST20160674-016083201601	successful	FR	Ajaccio	2016	Blood	CC5	mecA	13	P	11	21	P	6	28	A	28	26	A	A	A	A	30	A	A	24	26	A	A	A	A	29	36	A	34	32	A	A	25	A	A	A		P	P	P	P
MAC118	0.000613559	11247	ST20150222-015026409301	successful	FR	Notredame	2015	skin	CC5	mecA	11	P	6	21	P	34	32	A	34	35	A	A	A	A	11	A	P	22	11	A	P	A	A	30	40	A	34	34	A	A	26	A	A	A		P	P	P	P
MAC119	0.000820117	11224	ST20170098-017011100601	unsuccessful	FR	Lorient	2017	Blood	CC8	mecA	8	P	6	19	P	6	28	A	6	6	P	A	A	A	34	A	A	26	6	A	P	A	A	27	38	A	34	30	A	A	27	A	A	A		P	P	P	P
MAC120	0.000814819	11225	ST20171002-017091799801	unsuccessful	FR	Lille	2017	u	CC8	mecA	6	P	6	16	P	6	29	A	30	30	A	A	A	A	32	A	A	26	27	A	A	A	A	28	40	A	36	38	A	A	28	A	A	A		P	P	P	P
MAC121	9.91197e-05	11227	ST20170297-017029082701	unsuccessful	FR	clermont Ferrand	2017	u	CC8	mecA	6	A	6	6	P	6	32	A	6	6	P	A	A	A	40	A	A	6	6	A	P	A	A	36	46	A	6	32	A	P	26	A	A	A		P	P	P	P
MAC122	0.000924939	11229	ST20160076-016012381701	unsuccessful	FR	Bron	2016	Skin	CC8	mecA	6	P	6	18	P	6	34	A	28	32	A	A	A	A	32	A	A	26	6	A	P	A	A	26	38	A	34	34	A	A	27	A	A	A		P	P	P	P
MAC123	0.000572299	11232	ST20152216-015204471401	unsuccessful	FR	Paris	2015	u	CC8	mecA	14	A	6	18	P	6	28	A	6	6	P	A	A	A	30	A	A	26	28	A	A	A	A	26	40	A	38	34	A	A	26	A	A	A		P	P	P	P
MAC124	0.000694048	11259	ST20170446-017043315701	successful	FR	Marseille	2017	Blood	CC8	mecA	8	P	6	18	P	6	32	A	30	32	A	A	A	A	6	A	A	28	30	A	A	A	A	28	40	A	36	36	A	A	26	A	A	A		P	P	P	P
MAC125	0.000811455	11260	ST20160480-016062123401	successful	FR	Dijon	2016	Blood	CC8	mecA	6	P	6	20	P	18	30	A	34	34	A	A	A	A	34	A	A	26	6	A	P	A	A	30	38	A	36	36	A	A	26	A	A	A		P	P	P	P
MAC126	0.00069515	11262	ST20161021-016124429501	successful	FR	Brest	2016	u	CC8	mecA	6	P	6	18	P	6	30	A	32	34	A	A	A	A	34	A	A	26	6	A	P	A	A	28	38	A	34	34	A	A	27	A	A	A		P	P	P	P
MAC127	0.000755718	11263	ST20170844-017079431801	successful	FR	Bordeaux	2017	Blood	CC8	mecA	6	P	6	17	P	6	28	A	32	12	P	A	A	A	32	A	A	28	28	A	A	A	A	28	40	A	36	34	A	A	30	A	A	A		P	P	P	P
MAC217	0.000624327	11230	ST20152111-015194089401	unsuccessful	FR	Le Mans	2015	Blood	CC8	mecA	25	A	8	17	P	6	24	A	6	6	P	A	A	A	26	A	A	23	6	A	P	A	A	22	34	A	32	26	A	A	23	A	A	A		P	P	P	P
MAC218	0.000939651	11200	HT20130343	unsuccessful	FR	Unknown	2013	u	CC8	mecA	6	P	6	16	P	28	26	A	22	24	A	A	A	A	24	A	A	20	22	A	A	A	A	24	32	A	28	10	P	A	21	A	A	A		P	P	P	P
MAC219	0.000638205	11233	ST20170573-017055124801	unsuccessful	FR		2017	Blood	CC8	mecA	21	A	6	16	P	6	24	A	6	6	P	A	A	A	28	A	A	20	24	A	A	A	A	26	34	A	28	26	A	A	25	A	A	A		P	P	P	P
MAC220	0.000717978	11265	ST20171282-017128220502	successful	FR	Roanne	2017	Blood	CC8	mecA	6	P	8	16	P	6	26	A	28	28	A	A	A	A	26	A	A	22	6	A	P	A	A	26	32	A	32	24	A	A	21	A	A	A		P	P	P	P
MAC221	0.00046152	11188	ST20152746-015243893601	unsuccessful	FR		2015	u	CC80	mecA	21	A	8	18	P	28	25	A	30	24	A	A	A	A	24	A	A	21	22	A	A	P	P	22	34	A	30	24	A	A	23	A	A	A		P	P	P	P
MAC222	0.000322719	11187	ST20161994-016223856001	unsuccessful	FR		2016	u	CC80	mecA	6	A	8	18	P	26	24	A	30	26	A	A	A	A	13	A	A	22	21	A	A	P	P	24	34	A	32	14	A	A	23	A	A	A		P	P	P	P
MAC223	0.000620228	11257	ST20152517-015231380201	successful	FR	Pierre Benite	2015	u	CC5	mecA	23	P	8	20	P	6	26	A	24	28	A	A	A	A	28	A	A	24	24	A	A	A	A	26	34	A	32	28	A	A	23	A	A	A		P	P	P	P
MAC224	0.00067699	11209	ST20170027-017004450001	unsuccessful	FR		2017	u	CC5	mecA	6	P	6	15	P	6	26	A	31	30	A	A	A	A	28	A	A	26	24	A	A	A	A	26	34	A	32	28	A	A	24	A	A	A		P	P	P	P
MAC225	0.00075622	11223	ST20162065-016232068701	unsuccessful	FR	Vichy	2016	Blood	CC5	mecA	6	P	6	14	P	27	23	A	26	6	A	A	P	A	30	A	A	25	24	A	A	A	A	24	34	A	34	26	A	A	25	A	A	A		P	P	P	P
MAC226	0	11217	ST20170357-017033381801	unsuccessful	FR		2017	u	CC5	mecA	10	P	12	28	A	30	22	A	26	26	A	A	A	A	26	A	A	20	24	A	A	A	A	22	32	A	28	10	P	A	6	A	P	A		P	P	P	P
MAC227	0.000556397	11214	ST20152742-015243881201	unsuccessful	FR	Valenciennes	2015	Swab from throat and/or nose and/or Perineum	CC5	mecA	14	P	16	23	P	6	26	A	26	30	A	A	A	A	30	A	A	22	24	A	A	A	A	26	34	A	32	16	P	A	21	A	A	A		P	P	P	P
MAC228	0.000434409	11185	ST20151444-015139399901	unsuccessful	FR		2015	u	CC80	mecA	6	P	8	17	P	28	28	A	26	28	A	A	A	A	11	P	A	22	24	A	A	P	P	26	36	A	32	14	P	A	24	A	A	A		P	P	P	P
MAC229	0.000808061	11270	ST20150300-015031401101	successful	FR		2015	Blood	CC8	mecA	6	P	6	16	P	24	27	A	24	28	A	A	A	A	26	A	A	24	6	A	P	A	A	26	34	A	30	28	A	A	22	A	A	A		P	P	P	P
MAC230	0.000767073	11264	ST20150849-015087898301	successful	FR		2015	Blood	CC8	mecA	6	P	10	16	P	6	26	A	26	28	A	A	A	A	26	A	A	24	6	A	P	A	A	26	34	A	30	26	A	A	22	A	A	A		P	P	P	P
MAC231	0.000767073	11266	ST20170292-017027582701	successful	FR		2017	Blood	CC8	mecA	8	P	8	16	P	12	28	A	28	26	A	A	A	A	30	A	A	22	24	A	A	A	A	24	36	A	30	26	A	A	22	A	A	A		P	P	P	P
MAC232	0.00132687	11241	ST20162145-016242504201	successful	FR		2016	u	CC22	mecA	21	A	10	18	P	30	24	A	26	28	A	A	A	A	26	A	A	20	24	A	A	A	A	24	36	A	30	28	A	A	6	P	A	A		P	P	P	P
MAC233	0.000691205	11251	ST20151989-015183989901	successful	FR		2015	u	CC5	mecA	8	P	8	17	P	27	28	A	26	26	A	A	A	A	14	A	P	20	22	A	A	A	A	22	34	A	30	24	A	A	21	A	A	A		P	P	P	P
MAC234	0.000290595	11231	ST20160416-016053189501	unsuccessful	FR		2016	Blood	CC8	mecA	6	P	6	18	P	28	26	A	24	22	A	A	A	A	12	A	P	11	24	A	A	A	A	24	32	A	28	25	A	A	21	A	A	A		P	P	P	P
MAC235	0.000838326	11269	ST20160406-016051349401	successful	FR		2016	u	CC8	mecA	12	P	6	15	P	14	28	A	24	26	A	A	A	A	12	A	P	20	22	A	A	A	A	24	34	A	28	24	A	A	21	A	A	A		P	P	P	P
MAC236	0.000715198	11199	ST20170141-017013732201	unsuccessful	FR		2017	u	CC8	mecA	6	P	6	15	P	14	26	A	24	12	A	A	A	P	26	A	A	24	21	A	A	P	P	24	36	P	28	24	A	A	22	A	A	A		P	P	P	P
MAC237	0.000739553	11218	ST20150916-015091505501	unsuccessful	FR		2015	Blood	CC5	mecA	12	P	13	21	P	30	30	A	26	28	A	A	A	A	30	A	A	22	24	A	A	A	A	26	34	A	32	26	A	A	22	A	A	A		P	P	P	P
MAC238	0.000857481	11250	ST20150426-015046255801	successful	FR	Bordeaux	2015	Swab from throat and/or nose and/or Perineum	CC5	mecA	10	P	10	17	P	24	25	A	26	6	A	A	A	A	13	A	P	21	12	A	P	A	A	24	32	A	28	24	A	A	21	A	A	A		P	P	P	P
MAC239	0.000883286	11268	ST20161901-016208863401	successful	FR		2016	Swab from throat and/or nose and/or Perineum	CC8	mecA	10	P	10	17	P	6	26	A	26	24	A	A	A	A	18	A	A	21	6	A	P	A	A	24	34	A	28	26	A	A	22	A	A	A		P	P	P	P
MAC240	0.000809634	11236	ST20151418-015135756801	unsuccessful	FR		2015	Skin	CC8	mecA	6	P	6	18	P	6	23	A	22	24	A	A	A	A	26	A	A	22	6	A	P	A	A	26	34	A	32	26	A	A	21	A	A	A		P	P	P	P
MAC241	0.000713818	11261	ST20161804-016199438601	successful	FR		2016	u	CC8	mecA	6	P	6	16	P	6	26	A	23	24	A	A	A	A	24	A	A	21	23	A	P	A	A	23	34	A	28	26	A	A	22	A	A	A		A	P	P	P
MAC242	0.000941991	11201	ST20142129	unsuccessful	FR	Unknown	2014	u	CC8	mecA	6	P	6	14	P	26	26	A	22	28	A	A	A	A	26	A	A	22	22	A	A	A	A	26	36	A	28	24	A	A	22	A	A	A		P	P	P	P
MAC243	0.000820538	11255	ST20152481-015226070001	successful	FR		2015	Skin	CC5	mecA	6	P	6	16	P	21	26	A	26	28	A	A	A	A	12	A	P	20	20	A	A	A	A	24	34	A	26	22	A	A	22	A	A	A		P	P	P	P
MAC244	0.000807705	11249	ST20160006-016002300901	successful	FR		2016	u	CC5	mecA	11	P	11	24	P	6	26	A	24	24	A	A	A	A	28	A	A	18	19	A	A	A	A	26	36	A	36	32	A	A	22	A	A	A		P	P	P	P
MAC245	0.000591205	11216	ST20160387-016050459501	unsuccessful	FR		2016	Swab from throat and/or nose and/or Perineum	CC5	mecA	19	P	13	28	P	30	26	A	22	12	P	A	A	A	26	A	A	21	24	A	A	A	A	24	34	A	30	22	A	A	22	A	A	A		P	P	P	P
MAC246	0.000406099	11186	ST20151788-015164695001	unsuccessful	FR		2015	u	CC80	mecA	8	P	8	17	P	26	25	A	20	6	A	A	P	A	13	P	A	22	24	A	A	P	P	24	34	A	30	22	A	A	22	A	A	A		P	P	P	P
MAC247	0.000891887	11215	ST20152009-015187206101	unsuccessful	FR		2015	Blood	CC5	mecA	12	P	13	21	P	26	28	A	26	24	A	A	A	A	26	A	A	22	24	A	A	A	A	24	34	A	30	24	A	A	22	A	A	A		P	P	P	P
MAC248	0.000638205	11235	ST20170552-017054788201	unsuccessful	FR		2017	u	CC8	mecA	22	A	8	14	P	12	26	A	6	6	P	A	A	A	12	A	P	22	22	A	A	A	A	24	34	A	30	24	A	A	22	A	A	A		P	P	P	P
MAC249	0.000774839	11198	ST20140893	unsuccessful	FR	Unknown	2014	u	CC8	mecA	6	P	6	19	P	28	32	A	28	12	A	A	A	P	28	A	A	24	26	A	A	A	A	26	38	P	32	28	A	A	26	A	A	A		P	P	P	P
MAC250	0.000373432	11190	ST20141603	unsuccessful	FR	Unknown	2014	u	CC80	mecA	8	P	8	17	P	21	26	A	28	6	A	A	P	A	14	P	A	21	22	A	A	P	P	25	31	A	32	14	P	A	22	A	A	A		P	P	P	P
MAC251	0.001681	11207	ST20151886-015177573001	unsuccessful	FR		2015	u	CC22	mecA	9	A	11	17	P	6	29	A	28	28	A	A	A	A	26	A	A	22	23	A	A	A	A	25	34	A	30	26	A	A	24	A	A	A		P	P	P	P
MAC252	0.000666838	11226	ST20152019-015189079101	unsuccessful	FR		2015	Skin	CC8	mecA	21	A	6	16	P	6	27	A	6	36	P	A	A	A	15	A	P	10	11	P	A	A	A	27	34	A	26	24	A	A	24	A	A	A		P	P	P	P
MAC253	0.000825684	11248	ST20160937-016114674901	successful	FR		2016	Skin	CC5	mecA	8	P	8	17	P	6	27	A	32	24	A	A	A	A	27	A	A	22	24	A	A	A	A	26	34	A	30	25	A	A	22	A	A	A		P	P	P	P
MAC254	0.000629728	11219	ST20161097-016131930201	unsuccessful	FR		2016	Blood	CC5	mecA	8	P	8	16	P	30	10	A	25	26	A	A	A	A	14	A	P	22	24	A	A	A	A	26	34	A	32	12	A	P	6	P	A	A		P	P	P	P
MAC255	0.000751128	11221	ST20150611-015070777701	unsuccessful	FR		2015	u	CC5	mecA	6	P	6	16	P	30	32	A	28	30	A	A	A	A	14	A	P	22	12	A	P	A	A	26	34	A	26	26	A	A	23	A	A	A		P	P	P	P
MAC256	0.000728543	11222	ST20170378-017036174101	unsuccessful	FR		2017	Blood	CC5	mecA	24	A	15	21	P	21	26	A	36	24	A	A	A	A	30	A	A	28	26	A	A	A	A	30	40	A	32	32	A	A	23	A	A	A		P	P	P	P
MAC257	0.000867215	11197	ST20161075-016130130901	unsuccessful	FR		2016	u	CC8	mecA	6	P	6	16	P	26	21	A	32	32	A	A	A	A	26	A	A	22	24	A	A	A	A	28	36	A	34	30	A	A	25	A	A	A		P	P	P	P
MAC258	0.000814819	11225	ST20171002-017091799801	unsuccessful	FR		2017	u	CC8	mecA	6	P	6	14	P	8	27	A	26	24	A	A	A	A	28	A	A	20	22	A	A	A	A	26	36	A	28	22	A	A	22	A	A	A		P	P	P	P
MAC259	0.000772852	11243	ST20170035-017004474301	successful	FR	moulins	2017	u	CC5	mecA	10	P	10	19	P	6	30	A	30	28	A	A	A	A	30	A	A	24	24	A	A	A	A	28	34	A	32	28	A	A	25	A	A	A		P	P	P	P
MAC260	0.000708417	11220	ST20152500-015229316901	unsuccessful	FR		2015	u	CC5	mecA	8	P	8	19	P	28	28	A	30	24	A	A	A	A	14	A	A	12	29	A	A	A	A	26	34	A	32	30	A	A	26	A	A	A		P	P	P	P
MAC261	0.000662306	11252	ST20150346-015039271401	successful	FR		2015	u	CC5	mecA	11	P	6	18	P	6	26	A	30	28	A	A	A	A	30	A	A	24	26	A	A	A	A	28	36	A	30	28	A	A	25	A	A	A		P	P	P	P
MAC262	0.000242473	11234	ST20160744-016092463701	unsuccessful	FR		2016	Blood	CC8	mecA	14	A	14	21	P	24	26	A	28	28	A	A	A	A	30	A	A	13	15	A	A	A	A	28	36	A	34	8	P	A	6	A	P	A		P	P	P	P
MAC263	0.000624467	11258	ST20170033-017004468301	successful	FR		2017	Blood	CC8	mecA	8	P	8	14	P	6	26	A	24	26	A	A	A	A	26	A	A	24	6	A	P	A	A	28	34	A	30	24	A	A	24	A	A	A		P	P	P	P
MAC264	0.00183943	11208	ST20151269-015125465501	unsuccessful	FR		2015	u	CC22	mecA	10	P	12	19	P	6	28	A	32	28	A	A	A	A	26	A	A	22	24	A	A	A	A	26	34	A	32	28	A	A	24	A	A	A		P	P	P	P
MAC265	0.000398159	11189	ST20150017-015002848701	unsuccessful	FR		2015	u	CC80	mecA	8	P	8	17	P	26	28	A	30	26	A	A	A	A	14	P	A	22	22	A	A	P	P	26	34	A	32	14	P	A	23	A	A	A		P	P	P	P
MAC266	0.00135704	11242	ST20162633	unsuccessful	FR		2016	u	CC22	mecA	8	A	8	7	P	28	31	A	26	26	A	A	A	A	32	A	A	22	24	A	A	A	A	26	34	A	32	26	A	A	6	P	A	A		P	P	P	P
MAC267	0.000614855	11253	ST20162031-016228918501	successful	FR	Saint Nazaire	2016	Skin	CC5	mecA	8	P	8	16	P	26	30	A	36	26	A	A	A	A	12	A	P	20	12	A	P	A	A	26	34	A	32	30	A	A	22	A	A	A		P	P	P	P
MAC268	0.000811723	11267	ST20152472-015224132601	successful	FR		2015	Swab from throat and/or nose and/or Perineum	CC8	mecA	8	P	8	5	P	8	30	A	28	26	A	A	A	A	27	A	A	22	6	A	P	A	A	26	34	A	28	28	A	A	23	A	A	A		P	P	P	P
MAC269	0.000804873	11202	ST20161932-016212750601	unsuccessful	FR		2016	u	CC8	mecA	6	P	6	19	P	36	32	A	32	8	A	A	P	A	40	A	A	28	28	A	A	A	A	40	42	A	38	34	A	A	28	A	A	A		P	P	P	P
MAC270	0.000722446	11254	ST20161035-016126115801	successful	FR		2016	Blood	CC5	mecA	10	P	6	20	P	30	32	A	30	34	A	A	A	A	18	A	A	28	19	A	P	A	A	32	40	A	38	38	A	A	29	A	A	A		P	P	P	P
MAC271	0.000733812	11228	ST20161975-016220330901	unsuccessful	FR		2016	Skin	CC8	mecA	6	P	6	16	P	6	32	A	34	40	A	A	A	A	38	A	A	26	28	A	A	A	A	30	38	A	20	38	A	A	29	A	A	A		P	P	P	P
MAC272	0.000825684	11256	ST20161026	unsuccessful	FR		2016	u	CC5	mecA	15	P	8	21	P	6	33	A	32	29	A	A	A	A	32	A	A	26	28	A	A	A	A	28	38	A	38	32	A	A	22	A	A	A		P	P	P	P
MAC128	0.000486879	11066	2018-092	Successful	NL	Bilthoven		Swab from throat and/or nose and/or Perineum	MC0001	mecA	6	A	6	16	P	32	26	A	26	10	A	A	A	A	25	A	A	24	24	A	A	P	P	30	32	A	32	28	A	A	22	A	A	A		P	P	P	P
MAC129	0.00029377	11004	2018-093	unsuccessful	NL	Bilthoven		Swab from throat and/or nose and/or Perineum	MC0001	mecA	32	A	10	30	A	24	22	A	25	21	A	A	A	A	24	A	A	22	22	A	A	A	A	24	38	A	32	24	A	A	19	A	A	A		P	P	A	A
MAC130	0.000746693	11060	2018-094	unsuccessful	NL	Bilthoven		Swab from throat and/or nose and/or Perineum	MC0005	mecA	6	A	6	15	P	6	28	A	28	30	A	A	A	A	30	A	A	26	26	A	A	A	A	26	34	A	30	32	A	A	26	A	A	A		P	P	P	P
MAC131	0.000159921	11017	2018-095	Successful	NL	Bilthoven		Swab from throat and/or nose and/or Perineum	MC0045	mecA	6	A	6	18	P	6	26	A	6	6	P	A	A	A	32	A	A	26	28	A	A	A	A	26	30	A	32	30	A	A	25	A	A	A		P	P	P	P
MAC132	0.00150656	11023	2018-096	unsuccessful	NL	Bilthoven		Swab from throat and/or nose and/or Perineum	MC0030	mecA	16	P	10	32	A	18	23	A	6	6	P	A	A	A	28	A	A	24	25	A	A	A	A	24	26	A	34	30	A	A	25	A	A	A		P	P	P	P
MAC133	0.00165039	11067	2018-097	Successful	NL	Bilthoven		Swab from throat and/or nose and/or Perineum	MC0022	mecA	8	A	6	21	P	32	26	A	26	28	A	A	A	A	30	A	A	24	27	A	A	A	A	28	34	A	30	12	A	A	6	P	A	A		P	P	P	P
MAC134	0.000299256	11018	2018-098	unsuccessful	NL	Bilthoven		Swab from throat and/or nose and/or Perineum	MC0001	mecA	6	A	6	17	P	24	22	A	26	26	A	A	A	A	10	A	P	21	24	A	A	A	A	24	34	A	30	30	A	A	20	A	A	A		P	P	P	P
MAC135	0.000784982	11068	2018-099	Successful	NL	Bilthoven		Swab from throat and/or nose and/or Perineum	MC0005	mecA	11	P	10	20	P	15	32	A	28	32	A	A	A	A	30	A	A	25	26	A	A	A	A	28	36	A	34	32	A	A	26	A	A	A		P	P	P	P
MAC136	0.00478235	11035	2018-100	unsuccessful	NL	Bilthoven		Swab from throat and/or nose and/or Perineum	MC0022	mecA	6	P	6	16	P	6	32	A	28	28	A	A	A	A	30	A	A	26	27	A	A	A	A	28	36	A	30	30	A	A	27	A	A	A		P	P	P	P
MAC137	0.000168925	11069	2018-101	unsuccessful	NL	Bilthoven		Swab from throat and/or nose and/or Perineum	MC0045	mecA	6	P	6	18	A	32	31	A	28	30	A	A	A	A	28	A	A	24	25	A	A	A	A	26	36	A	32	30	A	A	25	A	A	A		P	P	P	P
MAC138	0.000466952	11025	2018-102	Successful	NL	Bilthoven		Swab from throat and/or nose and/or Perineum	MC0001	mecA	6	A	6	19	P	34	28	A	26	9	A	A	A	A	29	A	A	24	26	A	A	P	P	26	34	A	32	13	P	A	22	A	A	A		P	P	P	P
MAC139	0.000899169	11036	2018-103	Successful	NL	Bilthoven		Swab from throat and/or nose and/or Perineum	MC0008	mecA	6	A	6	12	P	26	26	A	26	28	A	A	A	A	26	A	A	25	24	A	A	A	A	27	34	A	29	26	A	A	24	A	A	A		P	P	P	P
MAC140	0.000291198	11037	2018-104	Successful	NL	Bilthoven		Swab from throat and/or nose and/or Perineum	MC0030	mecA	12	A	10	21	P	30	32	A	26	26	A	A	A	A	30	A	A	13	28	A	A	A	A	26	34	A	30	30	A	A	25	A	A	A		P	P	P	P
MAC141	0.00407403	11019	2018-106	Successful	NL	Bilthoven		Other	MC0022	mecA	6	P	6	21	P	6	24	A	28	30	A	A	A	A	28	A	A	26	27	A	A	A	A	26	36	A	32	34	A	A	28	A	A	A		P	P	P	P
MAC142	0.000562237	11009	2018-107	Successful	NL	Bilthoven		Swab from throat and/or nose and/or Perineum	MC0005	mecA	6	P	6	16	P	6	28	A	6	6	P	A	A	A	30	A	A	24	15	A	P	A	A	26	34	A	30	30	A	A	26	A	A	A		P	P	P	P
MAC143	0.000560743	11027	2018-108	Successful	NL	Bilthoven		Swab from throat and/or nose and/or Perineum	MC0005	mecA	16	P	16	23	P	32	28	A	36	28	A	A	A	A	28	A	A	22	26	A	A	A	A	25	32	A	34	32	A	A	25	A	A	A		P	P	P	P
MAC144	0.000336697	11053	2018-109	unsuccessful	NL	Bilthoven		Swab from throat and/or nose and/or Perineum	MC0001	mecA	6	P	6	17	P	32	28	A	26	30	A	A	A	A	32	A	A	24	26	A	A	A	A	26	34	A	30	32	A	A	22	A	A	A		P	P	P	P
MAC145	0.000178774	11000	2018-110	Successful	NL	Bilthoven		Swab from throat and/or nose and/or Perineum	MC0045	mecA	6	P	10	18	P	6	26	A	28	26	A	A	A	A	28	A	A	25	24	A	A	A	A	26	36	A	30	28	A	A	25	A	A	A		P	P	P	P
MAC146	0.000728438	11028	2018-111	Successful	NL	Bilthoven		Blood	MC0030	mecA	6	P	6	21	P	32	30	A	26	30	A	A	A	A	28	A	A	20	24	A	A	A	A	27	34	A	32	32	A	A	26	A	A	A		P	P	P	P
MAC147	2.4473e-05	11070	2018-112	unsuccessful	NL	Bilthoven		Swab from throat and/or nose and/or Perineum	MC0045	mecA	15	P	18	28	A	21	28	A	20	0	A	A	A	A	34	A	A	28	26	A	A	A	A	27	38	A	6	32	A	A	26	A	A	A		P	P	P	P
MAC148	0.000296671	11038	2018-113	Successful	NL	Bilthoven		Swab from throat and/or nose and/or Perineum	MC0045	mecA	14	A	10	19	P	14	24	A	28	24	A	A	A	A	26	A	A	14	16	A	A	A	A	26	36	A	32	12	P	A	26	A	A	A		P	P	P	P
MAC149	0.00486323	11010	2018-114	Successful	NL	Bilthoven		Swab from throat and/or nose and/or Perineum	MC0022	mecA	13	P	6	19	P	13	26	A	26	6	A	A	P	A	28	A	A	24	26	A	A	A	A	24	34	A	28	32	A	A	26	A	A	A		P	P	P	P
MAC150	0.00080563	11071	2018-115	Successful	NL	Bilthoven		Swab from throat and/or nose and/or Perineum	MC0005	mecA	15	P	6	18	P	26	27	A	26	6	A	A	P	A	26	A	A	23	26	A	A	A	A	26	34	A	32	12	P	A	25	A	A	A		P	P	P	P
MAC151	0.000487892	11072	2018-116	Successful	NL	Bilthoven		Other	MC0030	mecA	6	P	6	16	P	28	28	A	28	26	A	A	A	A	26	A	A	24	26	A	A	A	A	26	34	A	32	32	A	A	25	A	A	A		P	P	P	P
MAC152	0.000299919	11054	2018-117	unsuccessful	NL	Bilthoven		Swab from throat and/or nose and/or Perineum	MC0001	mecA	17	A	6	10	A	20	24	A	28	24	A	A	A	A	30	A	A	30	32	A	A	A	A	26	40	A	34	40	A	A	26	A	A	A		P	P	P	P
MAC153	0.000842521	11021	2018-118	Successful	NL	Bilthoven		Swab from throat and/or nose and/or Perineum	MC0008	mecA	6	P	6	18	P	26	26	A	28	10	A	A	A	P	26	A	A	24	25	A	A	P	P	26	36	A	32	32	A	A	25	A	A	A		P	P	P	P
MAC154	0.000718553	11061	2018-119	Successful	NL	Bilthoven		Other	MC0005	mecA	8	P	6	20	P	28	26	A	26	6	A	A	P	A	15	A	P	26	13	A	P	A	A	27	34	A	32	36	A	A	25	A	A	A		P	P	P	P
MAC155	0.000192923	11022	2018-120	Successful	NL	Bilthoven		Swab from throat and/or nose and/or Perineum	MC0045	mecA	6	A	6	18	P	6	26	A	24	26	A	A	A	A	28	A	A	26	26	A	A	A	A	27	36	A	30	30	A	A	25	A	A	A		P	P	P	P
MAC156	0.000594648	11039	2018-121	unsuccessful	NL	Bilthoven		Unknown	MC0005	mecA	6	P	6	18	A	6	26	A	6	6	P	A	A	A	26	A	A	25	6	A	P	A	A	26	34	A	32	34	A	A	26	A	A	A		P	P	P	P
MAC157	0.000440017	11005	2018-122	Successful	NL	Bilthoven		Other	MC0030	mecA	6	P	6	19	P	26	25	A	24	22	A	A	A	A	26	A	A	26	26	A	A	A	A	26	34	A	30	32	A	A	25	A	A	A		P	P	P	P
MAC158	0.000208493	11073	2018-123	unsuccessful	NL	Bilthoven		Swab from throat and/or nose and/or Perineum	MC0008	mecA	13	P	16	24	A	30	28	A	26	30	A	A	A	A	14	A	P	26	24	A	A	A	A	28	34	A	32	30	A	A	26	A	A	A		P	P	P	P
MAC159		11040	2018-124	unsuccessful	NL	Bilthoven		Swab from throat and/or nose and/or Perineum	MC0022	mecA	6	A	6	19	P	29*	30	A	30	30	A	A	A	A	32	A	A	26	26	A	A	A	A	28	36	A	30	36	A	A	26	A	A	A		P	P	P	P
MAC160	0.00150797	11055	2018-125	Successful	NL	Bilthoven		Swab from throat and/or nose and/or Perineum	MC0022	mecA	6	P	6	20	P	32	30	A	24	28	A	A	A	A	34	A	A	26	30	A	A	A	A	26	34	A	32	12	A	A	6	P	A	A		P	P	P	P
MAC161	0.000332774	11006	2018-126	unsuccessful	NL	Bilthoven		Swab from throat and/or nose and/or Perineum	MC0008	mecA	6	P	6	19	P	15	24	A	30	28	A	A	A	A	30	A	A	24	24	A	A	A	A	28	34	A	30	32	A	A	6	A	P	A		P	P	P	P
MAC162	0.000760337	11029	2018-127	Successful	NL	Bilthoven		Other	MC0008	mecA	6	P	6	17	P	6	28	A	6	6	P	A	A	A	28	A	A	24	6	A	P	A	A	26	34	A	32	26	A	A	28	A	A	A		P	P	P	P
MAC163	0.000412722	11030	2018-128	Successful	NL	Bilthoven		Other	MC0030	mecA	18	P	8	18	P	30	24	A	28	24	A	A	A	A	28	A	A	22	24	A	A	A	A	24	36	A	32	28	A	A	28	A	A	A		P	P	P	P
MAC164	0.000437858	11041	2018-129	Successful	NL	Bilthoven		Wound	MC0030	mecA	6	P	6	18	P	30	28	A	28	26	A	A	A	A	28	A	A	22	26	A	A	A	A	24	34	A	30	34	A	A	26	A	A	A		P	P	P	P
MAC165	0.000446807	11042	2018-130	Successful	NL	Bilthoven		Wound	MC0001	mecA	6	P	6	16	P	32	26	A	28	10	A	A	P	A	28	A	A	24	24	A	A	P	P	26	36	A	34	12	A	A	25	A	A	A		P	P	P	P
MAC166	0.000437752	11001	2018-131	Successful	NL	Bilthoven		Unknown	MC0001	mecA	17	P	15	32	P	32	30	A	30	28	A	A	A	A	26	A	A	24	26	A	A	P	P	26	36	A	34	12	P	A	25	A	A	A		P	P	P	P
MAC167	0.000292771	11056	2018-132	Successful	NL	Bilthoven		Unknown	MC0045	mecA	10	P	10	21	P	12	30	A	30	6	A	A	P	A	32	A	A	15	17	P	A	A	A	32	36	A	32	12	P	A	26	A	A	A		P	P	P	P
MAC168	0.000817121	11043	2018-133	Successful	NL	Bilthoven		Swab from throat and/or nose and/or Perineum	MC0008	mecA	6	P	6	19	P	6	26	A	28	12	A	A	A	P	30	A	A	24	24	A	A	P	P	26	36	A	32	32	A	A	26	A	A	A		P	P	P	P
MAC169	0.000372403	11062	2018-134	unsuccessful	NL	Bilthoven		Other	MC0001	mecA	6	P	6	19	P	32	26	A	28	30	A	A	A	A	32	A	A	26	26	A	A	P	P	30	38	A	36	12	P	A	24	A	A	A		P	P	P	P
MAC170	0.000737463	11031	2018-135	Successful	NL	Bilthoven		Swab from throat and/or nose and/or Perineum	MC0008	mecA	6	A	6	17	P	28	28	A	26	26	A	A	A	A	26	A	A	24	26	A	A	A	A	27	34	A	30	32	A	A	25	A	A	A		P	P	P	P
MAC171	0.000805223	11002	2018-136	Successful	NL	Bilthoven		Other	MC0008	mecA	6	P	6	19	P	28	28	A	30	30	A	A	A	A	30	A	A	24	26	A	A	A	A	27	34	A	32	30	A	A	27	A	A	A		P	P	P	P
MAC172	0.000781697	11011	2018-137	Successful	NL	Bilthoven		Swab from throat and/or nose and/or Perineum	MC0008	mecA	6	P	6	19	P	17	24	A	28	10	A	A	A	P	28	A	A	24	21	A	A	A	A	26	6	A	32	32	A	A	26	A	A	A		P	P	P	P
MAC173	0.000297725	11044	2018-138	unsuccessful	NL	Bilthoven		Wound	MC0030	mecA	12	P	12	21	P	28	28	A	30	26	A	A	A	A	30	A	A	22	26	A	A	A	A	28	34	A	32	32	A	A	26	A	A	A		P	P	P	P
MAC174	0.0012943	11082	2018-139	Successful	NL	Bilthoven		Other	MC0022	mecA	12	A	8	21	P	34	28	A	28	28	A	A	A	A	26	A	A	22	26	A	A	A	A	26	34	A	32	32	A	A	6	P	A	A		P	P	P	P
MAC175	5.74695e-05	11057	2018-140	unsuccessful	NL	Bilthoven		Other	MC0045	mecA	17	P	6	20	P	32	26	A	28	26	A	A	A	A	30	A	A	24	24	A	A	A	A	26	34	A	32	30	A	A	26	A	A	A		P	P	P	P
MAC176	0.000176761	11083	2018-141	Successful	NL	Bilthoven		Swab from throat and/or nose and/or Perineum	MC0045	mecA	6	A	6	23	P	6	30	A	32	30	A	A	A	A	30	A	A	28	26	A	A	A	A	28	40	A	32	34	A	A	27	A	A	A		P	P	P	P
MAC177	0.0038925	11012	2018-142	unsuccessful	NL	Bilthoven		Swab from throat and/or nose and/or Perineum	MC0022	mecA	6	P	6	10	P	6	24	A	6	6	A	A	P	A	28	A	A	26	28	A	A	A	A	27	34	A	32	30	A	A	28	A	A	A		P	P	P	P
MAC178	0.000421932	11084	2018-143	unsuccessful	NL	Bilthoven		Swab from throat and/or nose and/or Perineum	MC0001	Negative	12	A	11	18	P	32	24	A	24	10	A	A	A	A	18	A	A	22	23	A	A	P	P	26	34	A	30	12	P	A	22	A	A	A		P	P	P	P
MAC179	0.000269911	11045	2018-144	Successful	NL	Bilthoven		Other	MC0045	mecA	12	A	10	21	P	15	26	A	24	30	A	A	A	A	24	A	A	12	14	A	A	A	A	28	34	A	32	12	A	A	24	A	A	A		P	P	P	P
MAC180	0.000433914	11063	2018-145	Successful	NL	Bilthoven		Swab from throat and/or nose and/or Perineum	MC0030	mecA	6	P	10	19	P	30	24	A	24	16	A	A	A	P	24	A	A	22	15	A	P	P	P	26	34	A	26	19	P	A	6	P	A	A		P	P	P	P
MAC181	0.000680255	11058	2018-147	unsuccessful	NL	Bilthoven		Other	MC0005	mecA	6	P	6	18	P	30	26	A	26	26	A	A	A	A	26	A	A	14	16	A	A	A	A	26	34	A	32	6	A	P	25	A	A	A		P	P	P	P
MAC182	0.00147428	11046	2018-148	Successful	NL	Bilthoven		Swab from throat and/or nose and/or Perineum	MC0022	mecA	10	P	6	19	P	28	26	A	24	26	A	A	A	A	24	A	A	24	24	A	A	A	A	24	34	A	32	28	A	A	6	P	A	A		P	A	P	P
MAC183	0.00382991	11059	2018-149	Successful	NL	Bilthoven		Other	MC0022	mecA	6	A	6	10	P	0	26	A	22	26	A	A	A	A	26	A	A	25	25	A	A	A	A	26	34	A	30	26	A	A	24	A	A	A		P	P	P	P
MAC184	0.00147722	11085	2018-150	Successful	NL	Bilthoven		Other	MC0022	mecA	10	A	6	20	P	30	30	A	24	26	A	A	A	A	26	A	A	25	24	A	A	A	A	30	34	A	30	28	A	A	25	A	A	A		P	P	P	P
MAC185	0.000270782	11047	2018-151	unsuccessful	NL	Bilthoven		Wound	MC0045	mecA	11	P	6	21	P	15	30	A	26	26	A	A	A	A	28	A	A	15	16	P	A	A	A	34	34	A	32	32	A	A	24	A	A	A		P	P	P	P
MAC186	0.000446807	11032	2018-152	unsuccessful	NL	Bilthoven		Swab from throat and/or nose and/or Perineum	MC0001	mecA	6	P	6	21	P	32	28	A	28	10	A	A	P	A	26	A	A	24	25	A	A	P	P	30	34	A	30	11	P	A	22	A	A	A		P	P	P	P
MAC187	0.000416479	11014	2018-153	Successful	NL	Bilthoven		Wound	MC0030	mecA	8	P	6	17	P	29	26	A	28	14	A	A	A	P	6	A	A	22	16	A	P	P	P	24	34	A	28	19	P	A	6	P	A	A		P	P	P	P
MAC188	5.78134e-08	11086	2018-154	unsuccessful	NL	Bilthoven		Other	MC0008	mecA	6	P	6	21	P	32	26	A	24	22	A	A	A	A	26	A	A	22	26	A	A	A	A	24	34	A	30	32	A	A	27	A	A	A		P	P	P	P
MAC189	0.000692138	11008	2018-155	unsuccessful	NL	Bilthoven		Swab from throat and/or nose and/or Perineum	MC0030	mecA	6	P	6	19	P	26	26	A	22	6	A	A	P	A	24	A	A	22	22	A	A	A	A	24	34	A	32	30	A	A	25	A	A	A		P	P	P	P
MAC190	0.00032257	11048	2018-156	unsuccessful	NL	Bilthoven		Swab from throat and/or nose and/or Perineum	MC0008	mecA	6	P	6	16	P	18	30	A	26	26	A	A	A	A	30	A	A	13	17	P	A	A	A	26	34	A	6	15	A	P	6	P	A	A		P	P	P	P
MAC191	6.98975e-05	11015	2018-157	unsuccessful	NL	Bilthoven		Wound	MC0045	mecA	6	P	6	18	P	32	28	A	28	10	P	A	A	A	30	A	A	24	28	A	A	A	A	26	36	A	32	32	A	A	28	A	A	A		P	P	P	P
MAC192	0.000405039	11087	2018-158	unsuccessful	NL	Bilthoven		Wound	MC0001	mecA	6	A	6	20	P	34	30	A	28	10	A	A	P	A	30	A	A	26	28	A	A	P	P	26	36	A	32	13	P	A	25	A	A	A		P	P	P	P
MAC193	0.000662667	11049	2018-159	Successful	NL	Bilthoven		Swab from throat and/or nose and/or Perineum	MC0005	mecA	8	P	6	20	P	28	30	A	26	6	A	A	P	A	28	A	A	26	27	A	A	A	A	28	34	A	32	30	A	A	26	A	A	A		P	P	P	P
MAC194	0.000707799	11016	2018-160	Successful	NL	Bilthoven		Swab from throat and/or nose and/or Perineum	MC0005	mecA	6	P	6	20	P	34	26	A	28	28	A	A	A	A	30	A	A	26	26	A	A	A	A	30	34	A	32	30	A	A	26	A	A	A		P	P	P	P
MAC195	0.00182722	11050	2018-161	unsuccessful	NL	Bilthoven		Swab from throat and/or nose and/or Perineum	MC0022	mecA	16	P	6	28	A	6	32	A	30	32	A	A	A	A	32	A	A	24	28	A	A	A	A	24	40	A	36	32	A	A	26	A	A	A		P	P	P	P
MAC196	0.000520965	11051	2018-162	unsuccessful	NL	Bilthoven		Swab from throat and/or nose and/or Perineum	MC0005	mecA	6	P	6	16	P	6	6	P	32	10	P	A	A	A	30	A	A	24	6	A	P	A	A	30	40	A	38	30	A	A	27	A	A	A		P	P	P	P
MAC197	0.000590349	11003	2018-163	Successful	NL	Bilthoven		Wound	MC0005	mecA	6	P	6	16	P	24	30	A	26	11	P	A	A	A	32	A	A	26	32	A	A	A	A	28	38	A	32	32	A	A	26	A	A	A		P	P	P	P
MAC198	0.000463917	11088	2018-164	Successful	NL	Bilthoven		Other	MC0005	Negative	36	A	6	26	A	28	26	A	26	28	A	A	A	A	30	A	A	26	28	A	A	A	A	26	34	A	30	30	A	A	26	A	A	A		P	P	P	P
MAC199	0.000214292	11052	2018-172	Successful	NL	Bilthoven		Swab from throat and/or nose and/or Perineum	MC0398	mecA	6	P	6	21	P	30	26	A	30	26	A	A	A	A	26	A	A	24	25	A	A	A	A	24	36	A	32	10	P	P	26	A	A	A		P	P	P	P
MAC200	0.00021667	11024	2018-173	Successful	NL	Bilthoven		Swab from throat and/or nose and/or Perineum	MC0398	mecA	10	A	6	18	P	30	26	A	6	6	A	A	A	A	26	A	A	22	26	A	A	A	A	26	38	A	32	10	P	P	6	A	P	A		P	P	P	P
MAC201	0.000974639	11034	2018-174	Successful	NL	Bilthoven		Other	MC0008	Negative	6	P	6	19	A	16	27	A	24	10	A	A	A	P	28	A	A	24	26	A	A	P	P	26	34	A	30	32	A	A	26	A	A	A		P	P	P	P
MAC202	0.000193614	11026	2018-175	Successful	NL	Bilthoven		Swab from throat and/or nose and/or Perineum	MC0398	mecA	6	P	6	19	P	28	28	A	30	16	A	A	A	A	26	A	A	24	25	A	A	A	A	26	36	A	32	11	P	P	25	A	A	A		P	P	P	P
MAC203	0.000433945	11020	2018-176	Successful	NL	Bilthoven		Other	MC0080	mecA	11	A	6	20	P	32	26	A	24	6	A	A	P	A	13	A	A	22	25	A	A	P	P	26	34	A	30	16	A	A	24	A	A	A		P	P	P	P
MAC204	6.73096e-20	11074	2018-177	unsuccessful	NL	Bilthoven		Swab from throat and/or nose and/or Perineum	MC0088	mecA	6	P	6	19	P	32	27	A	25	26	A	A	A	A	24	A	A	22	22	A	A	A	A	26	38	A	32	30	A	A	6	P	A	A		P	P	P	P
MAC205	2.19198e-05	11076	2018-178	unsuccessful	NL	Bilthoven		Swab from throat and/or nose and/or Perineum	MC0621	mecA	22	A	6	20	A	26	24	A	26	26	A	A	A	A	28	A	A	22	26	A	A	A	A	24	32	A	30	30	A	A	25	A	A	A		P	P	P	P
MAC206	8.91275e-05	11077	2018-179	unsuccessful	NL	Bilthoven		Swab from throat and/or nose and/or Perineum	MC0045	mecA	6	P	6	18	P	28	25	A	22	6	A	A	P	A	26	A	A	22	26	A	A	A	A	27	34	A	32	30	A	A	26	A	A	A		P	P	P	P
MAC207	0.00062524	11078	2018-180	unsuccessful	NL	Bilthoven		Swab from throat and/or nose and/or Perineum	MC0005	mecA	11	P	6	16	P	30	26	A	26	20	A	A	A	P	30	A	A	22	26	A	A	A	A	24	34	A	30	15	P	A	26	A	A	A		P	P	P	P
MAC208	0.000142308	11079	2018-181	unsuccessful	NL	Bilthoven		Swab from throat and/or nose and/or Perineum	MC0045	mecA	6	P	6	16	P	26	22	A	26	24	A	A	A	A	24	A	A	24	24	A	A	A	A	26	34	A	28	26	A	A	24	A	A	A		P	P	P	P
MAC209	0	11080	2018-182	unsuccessful	NL	Bilthoven		Wound	MC0437	mecA	6	P	6	17	P	14	22	A	0	6	A	P	A	A	24	A	A	11	12	P	A	A	A	26	34	A	30	30	A	A	6	A	A	A		P	P	P	P
MAC210	0.000812528	11081	2018-183	Successful	NL	Bilthoven		Swab from throat and/or nose and/or Perineum	MC0008	mecA	6	P	6	15	P	24	24	A	22	28	A	A	A	A	26	A	A	24	24	A	A	A	A	26	34	A	30	28	A	A	21	A	A	A		P	P	P	P
MAC211	0.000172839	11007	2018-184	Successful	NL	Bilthoven		Other	MC0398	mecA	6	P	6	13	P	31	30	A	30	28	A	A	A	A	32	A	A	22	22	A	A	A	A	26	34	A	28	10	P	P	26	A	A	A		P	P	P	P
MAC212	8.35764e-05	11013	2018-185	unsuccessful	NL	Bilthoven		Swab from throat and/or nose and/or Perineum	MC0008	mecA	6	A	6	6	P	6	28	A	32	30	P	A	A	A	14	A	A	0	6	A	A	A	A	28	36	A	6	12	A	P	28	A	A	A		P	P	P	P
MAC213	0.000394939	11064	2018-186	Successful	NL	Bilthoven		Swab from throat and/or nose and/or Perineum	MC0080	mecA	12	P	6	20	P	30	22	A	25	28	A	A	A	A	16	A	A	22	25	A	A	A	A	26	30	A	28	26	A	A	24	A	A	A		P	P	P	P
MAC214	0.000226327	11033	2018-187	Successful	NL	Bilthoven		Other	MC0398	mecA	6	P	6	6	A	30	26	A	26	26	A	A	A	A	24	A	A	12	14	A	A	A	A	24	34	A	28	12	A	P	6	A	A	P		P	P	P	P
MAC215	0.000212427	11065	2018-188	Successful	NL	Bilthoven		Swab from throat and/or nose and/or Perineum	MC0398	mecA	6	P	6	16	P	29	24	A	6	6	P	P	A	A	26	A	A	24	26	A	A	A	A	26	31	A	30	6	P	P	6	A	P	A		P	P	P	P
MAC216	0.000147952	11075	2018-189	Successful	NL	Bilthoven		Swab from throat and/or nose and/or Perineum	MC0008	Negative	6	P	6	10	P	22	22	A	6	6	A	A	P	A	32	A	A	6	6	A	P	A	A	26	36	A	6	13	A	P	30	A	A	A		P	P	P	P
MAC273	0.000217991	11271	2019-10	unsuccessful	NL	Bilthoven		Swab from throat and/or nose and/or Perineum	MC0398	mecA	6	P	6	10	P	26	28	A	6	6	A	A	P	A	32	A	A	12	12	A	P	A	A	28	36	A	32	8	A	P	6	A	A	P		P	P	P	P
MAC274	0.0038925	11272	2019-11	Successful	NL	Bilthoven		Other	MC0022	mecA	6	P	6	10	P	6	28	A	6	6	A	A	P	A	30	A	A	26	24	A	A	A	A	26	34	A	34	26	A	A	26	A	A	A		P	P	P	P
MAC275	0.000213738	11273	2019-12	Successful	NL	Bilthoven		Wound	MC0398	mecA	8	P	10	17	P	28	26	A	6	20	P	A	A	A	30	A	A	24	21	A	A	A	A	26	34	A	26	12	P	A	26	A	A	A		P	P	P	P
MAC276	0.000427532	11274	2019-13	unsuccessful	NL	Bilthoven		Wound	MC0005	mecA	6	P	6	18	P	30	30	A	30	28	A	A	A	A	6	A	A	22	24	A	A	A	A	26	34	A	32	28	A	A	24	A	A	A		P	P	P	P
MAC277	0.00380488	11275	2019-14	Successful	NL	Bilthoven		Wound	MC0022	mecA	6	P	6	6	P	6	26	A	6	6	A	A	P	A	30	A	A	26	24	A	A	A	A	26	40	A	32	26	A	A	26	A	A	A		P	P	P	P
MAC278	0.00476986	11276	2019-15	unsuccessful	NL	Bilthoven		Wound	MC0022	mecA	6	P	6	12	P	6	24	A	6	6	A	A	P	A	30	A	A	26	25	A	A	A	A	26	36	A	32	30	A	A	26	A	A	A		P	P	P	P
MAC279	0.000213881	11277	2019-16	unsuccessful	NL	Bilthoven		Wound	MC0045	mecA	10	P	10	20	P	14	28	A	30	30	A	A	A	A	6	A	A	24	24	A	A	A	A	26	36	A	34	12	P	A	24	A	A	A		P	P	P	P
MAC280	0.0047837	11278	2019-17	Successful	NL	Bilthoven		Wound	MC0022	mecA	6	P	6	10	P	6	26	A	6	6	A	A	P	A	30	A	A	28	22	A	A	A	A	24	34	A	32	28	A	A	24	A	A	A		P	P	P	P
MAC281	0.00429379	11279	2019-18	unsuccessful	NL	Bilthoven		Other	MC0022	mecA	6	P	6	10	P	6	26	A	26	26	A	A	A	A	26	A	A	26	24	A	A	A	A	24	34	A	36	32	A	A	26	A	A	A		P	P	P	P
MAC282	0.00397936	11280	2019-19	unsuccessful	NL	Bilthoven		Other	MC0022	mecA	8	P	6	21	P	6	26	A	6	6	A	A	P	A	32	A	A	24	22	A	A	A	A	26	40	A	32	32	A	A	24	A	A	A		P	P	P	P
MAC283	0.000307894	11281	2019-20	Successful	NL	Bilthoven		Wound	MC0045	mecA	10	A	10	18	P	14	28	A	32	30	A	A	A	A	16	A	A	24	20	A	A	A	A	28	34	A	32	10	P	A	21	A	A	A		P	P	P	P
MAC284	0.000217352	11282	2019-21	Successful	NL	Bilthoven		Other	MC0398	mecA	10	P	10	17	P	26	21	A	6	16	P	A	A	A	30	A	A	24	24	A	A	A	A	26	40	A	30	12	P	A	26	A	A	A		P	P	P	P
MAC285	0.00457013	11283	2019-22	Successful	NL	Bilthoven		Other	MC0022	mecA	6	P	6	10	P	6	26	A	6	6	A	A	P	A	32	A	A	26	25	A	A	A	A	24	36	A	32	28	A	A	24	A	A	A		P	P	P	P
MAC286	0.000283931	11284	2019-23	unsuccessful	NL	Bilthoven		Wound	MC0045	mecA	12	P	12	19	P	14	34	A	24	6	A	A	P	A	30	A	A	24	21	A	A	A	A	24	34	A	30	28	A	A	6	A	A	A		P	P	P	P
MAC287	0.00331854	11285	2019-24	unsuccessful	NL	Bilthoven		Other	MC0022	mecA	6	A	6	11	P	6	26	A	32	28	A	A	A	A	28	A	A	22	22	A	A	A	A	24	34	A	30	22	A	A	24	A	A	A		P	P	P	P
MAC288	0.000581888	11286	2019-25	Successful	NL	Bilthoven		Other	MC0005	mecA	8	P	8	12	P	14	26	A	28	30	A	A	A	A	11	A	P	24	24	A	A	A	A	24	36	A	32	30	A	A	27	A	A	A		P	P	P	P
MAC289	0.000488027	11287	2019-6	unsuccessful	NL	Bilthoven		Wound	MC0005	mecA	10	P	10	15	P	27	28	A	26	15	A	A	A	P	28	A	A	22	22	A	A	P	P	24	34	A	32	28	A	A	22	A	A	A		P	P	P	P
MAC290	0.000197539	11288	2019-7	unsuccessful	NL	Bilthoven		Blood	MC0398	mecA	10	P	10	17	P	28	26	A	6	14	P	A	A	A	30	A	A	26	25	A	A	A	A	26	34	A	32	12	P	A	26	A	A	A		P	P	P	P
MAC291	0.000594114	11289	2019-8	Successful	NL	Bilthoven		Other	MC0005	mecA	8	P	8	16	P	12	24	A	24	26	A	A	A	A	12	A	P	21	20	A	A	A	A	24	34	A	28	26	A	A	21	A	A	A		P	P	P	P
MAC292	0.000319726	11290	2019-9	Successful	NL	Bilthoven		Wound	MC0045	mecA	11	P	11	19	P	14	27	A	26	24	A	A	A	A	26	A	A	30	25	A	A	A	A	28	38	A	34	12	P	A	24	A	A	A		P	P	P	P
MAC293	0.00555437	NA	J218	unsuccessful	UK	London	2003	Blood	CC22	nd	0	P		R	P	0	24	A	28	0	A	A	P	A	41	A	A	26	26	A	A	A	A		36	A	36	34	A	A	29	A	A	A		P	P	P	P
MAC294	0.00530593	NA	J227	unsuccessful	UK	London	2003	Blood	CC22	nd	13	P		R	P	0	23	A	28	0	A	A	P	A	39	A	A	25	26	A	A	A	A		34	A	35	34	A	A	31	A	A	A		P	P	P	P
MAC295	0.00543483	NA	A2	unsuccessful	UK	London	2006	U	CC22	nd	9	P		R	P	0	19	A	30	0	A	A	A	A	34	A	A	25	26	A	A	A	A		29	A	34	36	A	A	28	A	A	A		P	P	P	P
MAC296	0.00474248	NA	A3	unsuccessful	UK	London	2006	U	CC22	nd	8	P		R	P	0	22	A	0	0	A	A	P	A	42	A	A	27	28	A	A	A	A		36	A	40	40	A	A	28	A	A	A		P	P	P	P
MAC297	0.00447148	NA	A5	unsuccessful	UK	London	2006	U	CC22	nd	8	P		R	P	0	22	A	29	0	A	A	P	A	27	A	A	27	27	A	A	A	A		32	A	36	17	A	A	31	A	A	A		P	P	P	P
MAC298	0.00480903	NA	A9	unsuccessful	UK	London	2006	U	CC22	nd	8	P		R	P	0	22	A	30	26	A	A	A	A	36	A	A	26	26	A	A	A	A		32	A	34	31	A	A	28	A	A	A		P	P	P	P
MAC299	0.00478388	NA	A10	unsuccessful	UK	London	2006	U	CC22	nd	8	P		R	P	0	21	A	31	26	A	A	A	A	36	A	A	26	26	A	A	A	A		31	A	36	30	A	A	27	A	A	A		P	P	P	P
MAC300	0.00518545	NA	A11	unsuccessful	UK	London	2006	U	CC22	nd	0	P		R	P	0	22	A	32	0	A	A	A	A	38	A	A	25	26	A	A	A	A		32	A	37	33	A	A	28	A	A	A		P	P	P	P
MAC301	0.00532181	NA	A14	unsuccessful	UK	London	2006	U	CC22	nd	8	P		R	P	0	24	A	30	0	A	A	A	A	38	A	A	26	29	A	A	A	A		34	A	37	34	A	A	28	A	A	A		P	P	P	P
MAC302	0.00497594	NA	A15	unsuccessful	UK	London	2006	U	CC22	nd	9	P		R	P	0	22	A	30	27	A	A	A	A	41	A	A	27	27	A	A	A	A		35	A	37	34	A	A	26	A	A	A		P	P	P	P
MAC303	0.00492444	NA	A17	unsuccessful	UK	London	2006	U	CC22	nd	0	P		R	P	0	21	A	30	27	A	A	A	A	38	A	A	27	28	A	A	A	A		33	A	36	33	A	A	31	A	A	A		P	P	P	P
MAC304	0.00451892	NA	A19	unsuccessful	UK	London	2006	U	CC22	nd	10	P		R	P	0	21	A	30	28	A	A	A	A	38	A	A	26	27	A	A	A	A		32	A	35	33	A	A	29	A	A	A		P	P	P	P
MAC305	0.00199851	NA	A25	unsuccessful	UK	London	2006	U	CC22	nd	11	P		R	P	22	24	A	30	27	A	A	A	A	38	A	A	24	26	A	A	A	A		32	A	36	32	A	A	26	A	A	A		P	P	P	P
MAC306	0.00148173	NA	A26	unsuccessful	UK	London	2006	U	CC22	nd	12	P		R	P	20	20	A	28	25	A	A	A	A	36	A	A	24	25	A	A	A	A		33	A	34	33	A	A	0	P	A	A		P	P	P	P
MAC307	0.00532981	NA	A27	unsuccessful	UK	London	2006	U	CC22	nd	10	P		R	P	0	21	A	30	0	A	A	A	A	39	A	A	26	28	A	A	A	A		32	A	37	32	A	A	30	A	A	A		P	P	P	P
MAC308	0.00494219	NA	A29	Successful	UK	London	2006	U	CC22	nd	8	P		Int	P	0	19	A	30	0	A	A	A	A	38	A	A	27	27	A	A	A	A		33	A	37	32	A	A	30	A	A	A		P	P	P	P
MAC309	0.00490472	NA	A30	unsuccessful	UK	London	2006	U	CC22	nd	8	P		R	P	0	21	A	32	0	A	A	P	A	36	A	A	26	26	A	A	A	A		31	A	36	32	A	A	29	A	A	A		P	P	P	P
MAC310	0.00492056	NA	A36	unsuccessful	UK	London	2006	U	CC22	nd	8	P		R	P	0	23	A	32	0	A	A	P	A	36	A	A	29	28	A	A	A	A		32	A	36	32	A	A	30	A	A	A		P	P	P	P
MAC312	0.00482909	NA	A39	unsuccessful	UK	London	2006	U	CC22	nd	11	P		R	P	0	25	A	32	0	A	A	A	A	40	A	A	22	25	A	A	A	A		35	A	36	36	A	A	18	A	A	A		P	P	P	P
MAC313	0.0043631	NA	A41	unsuccessful	UK	London	2006	U	CC22	nd	22	P		S	A	0	22	A	30	0	A	A	P	A	39	A	A	29	30	A	A	A	A		34	A	41	32	A	A	29	A	A	A		P	P	P	P
MAC314	0.00506796	NA	A42	unsuccessful	UK	London	2006	U	CC22	nd	7	P		R	P	0	21	A	29	0	A	A	P	A	24	A	A	25	28	A	A	A	A		31	A	38	32	A	A	17	A	A	A		P	P	P	P
MAC315	0.00465194	NA	A46	unsuccessful	UK	London	2006	U	CC22	nd	7	P		R	P	0	22	A	30	0	A	A	P	A	38	A	A	27	28	A	A	A	A		26	A	36	33	A	A	0	A	A	A		P	P	P	P
MAC316	0.00176231	NA	B1	unsuccessful	UK	London	2008	U	CC22	nd	14	P		R	P	0	28	A	38	30	A	A	A	A	44	A	A	28	17	A	P	A	A		34	A	41	39	A	A	0	P	A	A		P	P	P	P
MAC317	0.00484955	NA	B2	Successful	UK	London	2008	U	CC22	nd	8	P		R	P	0	25	A	33	0	A	A	P	A	40	A	A	30	32	A	A	A	A		34	A	40	34	A	A	33	A	A	A		P	P	P	P
MAC318	0.00513067	NA	B5	unsuccessful	UK	London	2008	U	CC22	nd	10	P		R	P	0	24	A	34	29	A	A	A	A	39	A	A	29	30	A	A	A	A		26	A	38	37	A	A	33	A	A	A		P	P	P	P
MAC319	0.00508496	NA	B6	Successful	UK	London	2008	U	CC22	nd	7	P		R	P	0	23	A	32	0	A	A	P	A	40	A	A	28	30	A	A	A	A		34	A	39	36	A	A	33	A	A	A		P	P	P	P
MAC320	0.0048303	NA	B8	Successful	UK	London	2008	U	CC22	nd	8	P		R	P	0	24	A	34	29	A	A	A	A	42	A	A	28	32	A	A	A	A		36	A	40	36	A	A	32	A	A	A		P	P	P	P
MAC321	0.00468505	NA	B10	unsuccessful	UK	London	2008	U	CC22	nd	9	P		R	P	0	30	A	32	30	A	A	A	A	26	A	A	27	28	A	A	A	A		36	A	40	31	A	A	30	A	A	A		P	P	P	P
MAC322	0.00164736	NA	B24	unsuccessful	UK	London	2008	U	CC22	nd	13	P		R	P	0	16	A	17	0	A	A	P	A	40	A	A	12	15	P	P	A	A		34	A	38	36	A	A	0	P	A	A		P	P	P	P
MAC323	0.00478985	NA	B26	unsuccessful	UK	London	2008	U	CC22	nd	10	P		R	P	0	13	A	28	0	A	A	A	A	40	A	A	27	29	A	A	A	A		33	A	36	34	A	A	0	P	A	A		P	P	P	P
MAC324	0.00508496	NA	B29	successful	UK	London	2008	U	CC22	nd	10	P		R	P	0	23	A	30	0	A	A	P	A	39	A	A	28	29	A	A	A	A		31	A	37	34	A	A	32	A	A	A		P	P	P	P
MAC325	0.00487531	NA	B30	unsuccessful	UK	London	2008	U	CC22	nd	7	P		R	P	0	22	A	31	0	A	A	P	A	21	P	A	28	15	A	P	A	A		33	A	37	36	A	A	31	A	A	A		P	P	P	P
MAC326	0.0041405	NA	B32	successful	UK	London	2008	U	CC22	nd	9	P		R	P	0	24	A	32	0	A	A	P	A	41	A	A	29	28	A	A	A	A		30	A	39	32	A	A	30	A	A	A		P	P	P	P
MAC327	0.00431793	NA	B35	unsuccessful	UK	London	2008	U	CC22	nd	7	P		R	P	0	21	A	32	27	A	A	A	A	38	A	A	27	30	A	A	A	A		32	A	39	36	A	A	32	A	A	A		P	P	P	P
MAC329	0.004614	NA	B37	Successful	UK	London	2008	U	CC22	nd	9	P		R	P	0	28	A	31	26	A	A	A	A	39	A	A	28	30	A	A	A	A		34	A	38	34	A	A	31	A	A	A		P	P	P	P
MAC330	0.00508221	NA	B38	unsuccessful	UK	London	2008	U	CC22	nd	10	P		R	P	0	24	A	33	0	A	A	P	A	40	A	A	29	30	A	A	A	A		33	A	40	36	A	A	32	A	A	A		P	P	P	P
MAC332	0.00453296	NA	B42	unsuccessful	UK	London	2008	U	CC22	nd	9	P		R	P	0	26	A	33	32	A	A	A	A	44	A	A	28	30	A	A	A	A		36	A	41	38	A	A	31	A	A	A		P	P	P	P
MAC333	0.00495311	NA	B43	successful	UK	London	2008	U	CC22	nd	12	P		R	P	0	27	A	35	31	A	A	A	A	0	A	A	27	28	A	A	A	A		35	A	40	37	A	A	33	A	A	A		P	P	P	P
MAC334	0.00484187	NA	E4	unsuccessful	UK	London	2009	HVS	CC22	nd	0	P		R	P	0	22	A	28	0	A	A	P	A	34	A	A	27	27	A	A	A	A		31	A	36	32	A	A	29	A	A	A		P	P	P	P
MAC335	0.00428135	NA	E6	unsuccessful	UK	London	2009	Right leg	CC22	nd	0	P		R	P	0	21	A	27	0	A	A	P	A	36	A	A	28	29	A	A	A	A		31	A	32	31	A	A	29	A	A	A		P	P	P	P
MAC336	0.0048303	NA	E12	unsuccessful	UK	London	2009	WS	CC22	nd	0	P		R	P	0	23	A	27	0	A	A	P	A	38	A	A	25	27	A	A	A	A		33	A	36	32	A	A	29	A	A	A		P	P	P	P
MAC337	0.00467772	NA	E15	successful	UK	London	2009	Wrist (s)	CC22	nd	0	P		R	P	0	23	A	28	0	A	A	P	A	40	A	A	0	0	P	A	A	A		35	A	40	39	A	A	26	A	A	A		P	P	P	P
MAC338	0.00568303	NA	E16	unsuccessful	UK	London	2009	Thigh (s)	CC22	nd	11	P		R	P	0	23	A	27	0	A	A	P	A	41	A	A	26	28	A	A	A	A		37	A	39	39	A	A	26	A	A	A		P	P	P	P
MAC339	0.00471974	NA	E17	unsuccessful	UK	London	2009	Sputum	CC22	nd	11	P		R	P	0	23	A	26	0	A	A	P	A	40	A	A	28	29	A	A	A	A		37	A	38	38	A	A	25	A	A	A		P	P	P	P
MAC340	0.00448355	NA	E19	unsuccessful	UK	London	2009	Peg site	CC22	nd	11	P		R	P	0	24	A	27	0	A	A	P	A	41	A	A	28	29	A	A	A	A		36	A	38	39	A	A	0	A	A	A		P	P	P	P
MAC341	0.00467772	NA	E22	successful	UK	London	2009	Sip site	CC22	nd	0	P		R	P	0	25	A	27	0	A	A	P	A	41	A	A	0	0	P	A	A	A		35	A	40	39	A	A	26	A	A	A		P	P	P	P
MAC342	0.0048439	NA	E23	unsuccessful	UK	London	2009	Arms	CC22	nd	12	P		R	P	0	24	A	26	0	A	A	A	A	41	A	A	29	29	A	A	A	A		37	A	39	38	A	A	26	A	A	A		P	P	P	P
MAC343	0.00507776	NA	E24	successful	UK	London	2009	Right leg	CC22	nd	12	P		R	P	0	23	A	27	0	A	A	P	A	42	A	A	15	19	P	A	A	A		34	A	40	39	A	A	25	A	A	A		P	P	P	P
MAC344	0.00484871	NA	E25	successful	UK	London	2009	Heel	CC22	nd	11	P		R	P	0	23	A	26	0	A	A	P	A	40	A	A	27	28	A	A	A	A		38	A	39	37	A	A	26	A	A	A		P	P	P	P
MAC345	0.00437371	NA	E26	unsuccessful	UK	London	2009	WS	CC22	nd	10	P		R	P	0	22	A	29	26	A	A	A	A	36	A	A	26	27	A	A	A	A		32	A	34	33	A	A	27	A	A	A		P	P	P	P
MAC346	0.00472093	NA	E31	Successful	UK	London	2009	Arm wound	CC22	nd	0	P		R	P	0	24	A	31	28	A	A	A	A	38	A	A	25	26	A	A	A	A		35	A	36	35	A	A	27	A	A	A		P	P	P	P
MAC347	0.00449722	NA	E32	unsuccessful	UK	London	2009	WS	CC22	nd	0	P		R	P	0	22	A	26	0	A	A	P	A	37	A	A	26	26	A	A	A	A		34	A	35	33	A	A	0	A	A	A		P	P	P	P
MAC348	0.00513411	NA	E33	Successful	UK	London	2009	Graft site	CC22	nd	0	P		R	P	0	23	A	26	0	A	A	A	A	38	A	A	27	28	A	A	A	A		32	A	35	34	A	A	29	A	A	A		P	P	P	P
MAC349	0.00486357	NA	E36	unsuccessful	UK	London	2009	WS	CC22	nd	11	P		R	P	0	23	A	26	0	A	A	P	A	38	A	A	27	28	A	A	A	A		33	A	35	33	A	A	28	A	A	A		P	P	P	P
MAC350	0.00407279	NA	E37	unsuccessful	UK	London	2009	WS	CC22	nd	16	P		R	P	0	22	A	28	0	A	A	P	A	38	A	A	24	26	A	A	A	A		34	A	36	34	A	A	26	A	A	A		P	P	P	P
MAC351	0.00507776	NA	E40	Successful	UK	London	2009	Ear	CC22	nd	18	P		R	P	0	23	A	27	0	A	A	P	A	37	A	A	0	0	P	A	A	A		27	A	36	34	A	A	27	A	A	A		P	P	P	P
MAC353	0.00490472	NA	E43	Successful	UK	London	2009	Tissue	CC22	nd	0	P		R	P	0	22	A	26	0	A	A	P	A	36	A	A	27	28	A	A	A	A		31	A	35	32	A	A	29	A	A	A		P	P	P	P
MAC354	0.00457605	NA	E48	unsuccessful	UK	London	2009	WS	CC22	nd	0	P		R	P	0	21	A	27	0	A	A	P	A	36	A	A	27	28	A	A	A	A		33	A	35	33	A	A	29	A	A	A		P	P	P	P
MAC355	0.00513411	NA	E50	successful	UK	London	2009	WS	CC22	nd	0	P		R	P	0	20	A	25	0	A	A	P	A	35	A	A	25	26	A	A	A	A		32	A	32	31	A	A	24	A	A	A		P	P	P	P
MAC356	0.00513411	NA	E51	successful	UK	London	2009	WS	CC22	nd	0	P		R	P	0	21	A	25	0	A	A	P	A	35	A	A	26	26	A	A	A	A		32	A	33	32	A	A	26	A	A	A		P	P	P	P
MAC357	0.00519795	NA	E57	successful	UK	London	2009	Blood	CC22	nd	0	P		R	P	0	22	A	25	0	A	A	P	A	36	A	A	0	0	P	A	A	A		29	A	34	33	A	A	26	A	A	A		P	P	P	P
MAC358	0.00519795	NA	E60	successful	UK	London	2009	Blood	CC22	nd	0	P		R	P	0	21	A	26	0	A	A	P	A	37	A	A	0	0	P	A	A	A		28	A	35	33	A	A	26	A	A	A		P	P	P	P
MAC359	0.00150688	NA	J201	unsuccessful	UK	London	2003	Blood	CC30	nd	0	P		R	P	0	24	A	24	0	P	A	A	A	42	A	A	28	0	A	P	A	A		34	A	40	36	A	A	27	A	A	A		P	P	P	P
MAC360	0.00176335	NA	J205	Successful	UK	London	2003	Blood	CC30	nd	9	P		R	P	0	21	A	0	0	P	A	A	A	41	A	A	30	29	A	A	A	A		23	A	17	38	A	A	30	A	A	A		P	P	P	P
MAC361	0.00160952	NA	J211	unsuccessful	UK	London	2003	Blood	CC30	nd	0	P		R	P	0	25	A	0	0	P	A	A	A	43	A	A	29	0	A	P	A	A		19	A	41	37	A	A	27	A	A	A		P	P	P	P
MAC362	0.0016526	NA	J215	unsuccessful	UK	London	2003	Blood	CC30	nd	0	P		R	P	0	23	A	0	0	P	A	A	A	44	A	A	29	0	A	P	A	A		37	A	42	38	A	A	0	A	A	A		P	P	P	P
MAC363	0.00147004	NA	J221	successful	UK	London	2003	Blood	CC30	nd	?	P		Int	P	0	31	A	31	0	P	A	A	A	24	A	A	11	0	P	P	A	A		38	A	0	39	A	A	0	P	A	A		P	P	P	P
MAC364	0.00147265	NA	J222	successful	UK	London	2003	Blood	CC30	nd	10	P		R	P	0	29	A	31	0	P	A	A	A	23	A	A	11	0	P	P	A	A		38	A	0	39	A	A	0	P	A	A		P	P	P	P
MAC365	0.00161451	NA	J224	unsuccessful	UK	London	2003	Blood	CC30	nd	0	P		R	P	0	24	A	0	0	P	A	A	A	40	A	A	28	29	A	A	A	A		38	A	40	37	A	A	28	A	A	A		P	P	P	P
MAC367	0.00180333	NA	B15	Successful	UK	London	2008	U	CC30	nd	0	P		R	P	0	21	A	0	0	P	A	P	A	41	A	A	0	11	P	A	A	A		0	P	45	38	A	A	0	P	A	A		P	P	P	P
MAC368	0.00188595	NA	B16	successful	UK	London	2008	U	CC30	nd	0	P		R	P	0	24	A	0	0	P	A	P	A	44	A	A	0	12	P	A	A	A		0	P	45	43	A	A	0	P	A	A		P	P	P	P
MAC369	0.00173845	NA	B21	successful	UK	London	2008	U	CC30	nd	0	P		R	P	0	14	A	0	0	P	A	A	A	40	A	A	30	30	A	A	A	A		14	A	41	38	A	A	26	A	A	A		P	P	P	P
MAC370	0.00102055	NA	B23	successful	UK	London	2008	U	CC30	nd	7	P		R	P	0	12	A	0	0	P	A	P	A	44	A	A	7	11	P	A	A	A		0	P	44	37	A	A	0	P	A	A		P	P	P	P
MAC371	0.00158071	NA	B33	unsuccessful	UK	London	2008	Graft site	CC30	nd	7	P		R	P	0	23	A	30	0	P	A	A	A	39	A	A	28	0	A	P	A	A		34	A	40	25	A	A	28	A	A	A		P	P	P	P
MAC373	0.00168865	NA	E8	unsuccessful	UK	London	2009	Left leg WS	CC30	nd	0	P		R	P	0	21	A	0	0	P	A	A	A	38	A	A	28	0	A	P	A	A		17	A	38	35	A	A	29	A	A	A		P	P	P	P
MAC375	0.00164465	NA	E27	successful	UK	London	2009	Breast wound	CC30	nd	0	P		R	P	0	23	A	0	0	P	A	A	A	38	A	A	27	0	A	P	A	A		33	A	37*	35	A	A	0	A	A	A		P	P	P	P
MAC376	0.000635578	NA	J203	unsuccessful	UK	London	2003	Blood	ST239	nd	9	P		R	P	0	29	A	0	0	P	A	A	A	43	A	A	0	0	P	A	P	A		34	A	42	0	P	P	0	A	P	A		P	P	P	P
MAC378	0.000649121	NA	J207	unsuccessful	UK	London	2003	Blood	ST239	nd	0	P		R	P	0	24	A	0	0	P	A	A	A	43	A	A	0	0	P	A	P	A		21	A	40	0	P	P	0	A	P	A		P	P	P	P
MAC380	0.000200158	NA	J212	unsuccessful	UK	London	2003	Blood	ST239	nd	0	P		R	A	0	23	A	0	0	A	A	A	A	44	A	P	0	0	A	A	A	A		38	A	39	0	P	A	0	A	A	A		P	P	P	P
MAC381	2.19198e-05	NA	J213	unsuccessful	UK	London	2003	Blood	ST239	nd	0	P		R	P	0	24	A	0	0	A	A	A	A	45	A	A	0	0	A	A	A	A		39	A	41	0	A	A	0	A	A	A		P	P	P	P
MAC382	0.000698627	NA	J216	unsuccessful	UK	London	2003	Blood	ST239	nd	0	P		R	P	0	27	A	0	0	P	A	A	A	45	A	A	0	0	P	A	P	A		38	A	40	0	P	P	0	A	P	A		P	P	P	P
MAC383	0.000686753	NA	J217	unsuccessful	UK	London	2003	Blood	ST239	nd	0	P		R	P	0	25	A	0	0	P	A	A	A	45	A	A	0	0	P	A	P	A		39	A	40	0	P	P	0	A	P	A		P	P	P	P
MAC384	0.000684013	NA	J220	unsuccessful	UK	London	2003	Blood	ST239	nd	0	P		R	P	0	22	A	0	0	P	A	A	A	44	A	A	0	0	P	A	P	A		38	A	40	0	P	P	0	A	P	A		P	P	P	P
MAC385	0.000698627	NA	J225	unsuccessful	UK	London	2003	Blood	ST239	nd	10	P		R	P	0	23	A	0	0	P	A	A	A	42	A	A	0	0	P	A	P	A		37	A	39	0	P	P	0	A	P	A		P	P	P	P
MAC386	0.00068669	NA	A1	unsuccessful	UK	London	2006	U	ST239	nd	9	P		Int	P	0	24	A	32	9	P	A	A	A	42	A	A	0	0	P	A	P	A		33	A	40	0	P	P	0	A	P	A		P	P	P	P
MAC387	0.000686753	NA	A20	unsuccessful	UK	London	2006	U	ST239	nd	8	P		R	P	0	23	A	30	8	P	A	A	A	40	A	A	0	0	P	A	P	A		33	A	38	0	P	P	0	A	P	A		P	P	P	P
MAC388	0.000684013	NA	A8	unsuccessful	UK	London	2006	U	CC51	nd	8	P		R	P	0	25	A	30	0	P	A	A	A	44	A	A	0	9	P	A	P	A		26	A	40	36	P	P	29	A	P	A		P	P	P	P
MAC389	0.000698627	NA	A28	unsuccessful	UK	London	2006	U	CC51	nd	9	P		R	P	25	25	A	30	28	P	A	A	A	20	A	A	25	25	P	A	P	A		37	A	39	36	P	P	27	A	P	A		P	P	P	P
MAC390	0.000698627	NA	B47	unsuccessful	UK	London	2008	Blood	ST59	nd	42	P		R	P	17	25	A	31	0	P	A	A	A	39	A	A	24	26	P	A	P	A		34	A	36	35	P	P	25	A	P	A		P	P	P	P
MAC391	0.000672349	NA	E1	unsuccessful	UK	London	2009	WS	ST59	nd	12	P		R	P	20	22	A	31	27	P	A	A	A	35	A	A	26	27	P	A	P	A		32	A	34	32	P	P	27	A	P	A		P	P	P	P
MAC392	0.0015052	NA	AG15	unsuccessful	UK	London	2015	Blood	CC30	nd	13	P			P	22	22	A	32	8	P	A	A	A	14	A	A	25	24	A	P	A	A		30	A	35	7	A	A	35	A	A	A		P	P	P	P
MAC393	0.000441358	NA	AG21	unsuccessful	UK	London	2014	Blood	CC8	nd	6	P			P	22	14	A	6	6	P	A	P	A	40	A	A	0	0	P	A	P	A		36	A	40	0	P	P	0	A	P	A		P	P	P	P
[truncated: 75 more columns]
